# Supplementary material for: Seeing through sedimented waters: environmental DNA reduces the phantom diversity of sharks and rays in turbid marine habitats
Source: BMC Ecol Evol. 2021 Sep 6;21:166. doi: 10.1186/s12862-021-01895-6 (PMC8422768; doi:10.1186/s12862-021-01895-6)
Supplement: Supplementary file 2 — Additional file 2. Known Chondrichthyes species diversity in Singapore, compiled from museum records and sighting reports marked with ‘✔’, and from eDNA metabarcoding marked with ‘➕’. Taxonomic assignments, read counts and database match information are indicated only for MOTUs detected by eDNA in this study. [file 12862_2021_1895_MOESM2_ESM.xlsx]

## Sheet: additional_file_2
12S eDNA	COI eDNA	Surveys	Natural history collections	MOTU name	Species-level hits	Top hits	Family	Species name	COI GenBank	12S GenBank	BLAST top hit combination	Gene	Percentage identity	Total no. haplotypes	Highest read count	Total reads	Average reads	GenBank accession (species only)	Source (species only)
➕	-	-	✔️	Aetobatus ocellatus	2	1	Aetobatidae	Aetobatus ocellatus	Yes	Yes	Aetobatus narinari	12S, COI	98.9 - 100 (12S), 100 (COI)	530 (12S), 1 (COI)	8364	22817	43	JX978310	Mol. Biol. Rep. 41 (1), 447-457, Pavan-Kumar et al (2014)
➕	-	-	✔️	Carcharhinus falciformis	5	2	Carcharinidae	Carcharhinus falciformis	Yes	Yes	Carcharhinus falciformis	12S	100	2	159	162	81	NC_042256	Sci Rep 9, 4476, Johri et al (2019)
➕	➕	-	✔️	Carcharhinus leucas	9 (12S); 9 (COI)	9 (12S); 9 (COI)	Carcharinidae	Carcharhinus leucas	Yes	Yes	Carcharhinus leucas	12S, COI	98.9 - 100 (12S), 97.4 - 100 (COI)	5 (12S), 875 (COI)	38 (12S), 4920 (COI)	112 (12S), 20103 (COI)	22 (12S), 23 (COI)	KF646785 FJ519001	Mitochondrial DNA, Chen et al (2014) Mol Ecol Resour 9, 243-256 Wong et al (2009)
➕	➕	✔️	✔️	Carcharhinus melanopterus	1 (12S); 10 (COI)	1 (12S); 10 (COI)	Carcharinidae	Carcharhinus melanopterus	Yes	Yes	Carcharhinus melanopterus	12S, COI	99 - 100 (12S), 97.2 - 100 (COI)	3 (12S), 32953 (COI)	208 (12S), 351833 (COI)	270 (12S), 3686438 (COI)	90 (12S), 112 (COI)	KJ720818 KP193421 EU398633	Biol. Conserv. 181, 190-198 Jabado et al (2015) Mitochondrial DNA, Chen et al (2014) Mar. Freshw. Res. 59, 57-71, Ward et al (2008)
-	-	-	✔️	-	-	-	Carcharinidae	Carcharhinus sealei	Yes	No	-	-	-	-	-	-	-	-	-
-	-	-	✔️	-	-	-	Carcharinidae	Galeocerdo cuvier	Yes	Yes	-	-	-	-	-	-	-	-	-
➕	-	-	-	Brevitrygon imbricata	1	1	Dasyatidae	eDNA detection only	Yes	Yes	Brevitrygon imbricata	12S	99 - 99.1	10	1038	1064	106	MH248229	Unpublished, Sigsgaard (2018)
➕	-	-	-	Pastinachus sephen	3	2	Dasyatidae	eDNA detection only	Yes	Yes	Pastinachus sephen	12S	99.1 - 100	10	133	179	18	MH248232 MH248231 HG942172	Unpublished, Sigsgaard (2018) Unpublished, Gan et al (2014)
-	➕	✔️	✔️	Brevitrygon heterura	10	7	Dasyatidae	Brevitrygon heterura	Yes	Yes	Brevitrygon heterura	COI	99.2 - 100	29	70	5	2	EU398872-74	Mar. Freshw. Res. 59, 57-71, Ward et al (2008)
➕	-	✔️	✔️	Himantura uarnak	2	2	Dasyatidae	Himantura uarnak	Yes	Yes	Himantura uarnak	12S	98.8 - 99.1	76	13454	21141	278	KR019776	Mitochondrial DNA , Shen et al (2015)
-	-	-	✔️	-	-	-	Dasyatidae	Himantura undulata	Yes	No	-	-	-	-	-	-	-	-	-
➕	-	-	✔️	Maculabatis gerrardi	2	2	Dasyatidae	Maculobatis gerrardi	Yes	Yes	Maculabatis gerrardi	12S	98.8 - 100	1908	211140	393250	206	KP091437	Mitochondrial DNA, Chen et al (2014)
➕	➕	✔️	✔️	Neotrygon orientalis*	2 (12S), 10 (COI)	2 (12S), 7 (COI)	Dasyatidae	Neotrygon orientalis	Yes	Yes	Neotrygon kuhlii	12S, COI	98.8 - 100 (12S), 97.9 - 100 (COI)	341 (12S), 219 (COI)	3328 (12S), 263 (COI)	8875 (12S), 1696 (COI)	26 (12S), 8 (COI)	EU398734 KR019777 KC992792 KC249902 KU498017 JX978290	Mar. Freshw. Res. 59, 57-71, Ward et al (2008) Mitochondrial DNA , Shen et al (2015) Mitochondrial DNA , Chen et al (2014) Mol. Biol. Rep. 41 (1), 447-457, Pavan-Kumar et al (2014) Ecol Evol 3, Puckridge et al (2013) C. R. Biol. 339 (9-10), 417-426, Borsa et al (2016)
-	➕	-	✔️	Pastinachus ater	10	8	Dasyatidae	Pastinachus ater	Yes	Yes	Pastinachus ater	COI	98.6 - 100	7	2	2	2	KM072988	PLoS ONE 10 (4), E0120518, Lim et al (2015)
➕	-	✔️	✔️	Taeniura lymma	2	2	Dasyatidae	Taeniura lymma	Yes	Yes	Taeniura lymma	12S	98.4 - 100	764	16042	34889	46	AF448024	Unpublished, Kao et al (2001)
-	-	-	✔️	-	-	-	Dasyatidae	Taeniurops meyeni	Yes	Yes	-	-	-	-	-	-	-	-	-
-	-	-	✔️	-	-	-	Dasyatidae	Telatrygon biasa	No	No	-	-	-	-	-	-	-	-	-
-	-	-	✔️	-	-	-	Dasyatidae	Urogymnus granulatus	No	No	-	-	-	-	-	-	-	-	-
-	-	-	✔️	-	-	-	Ginglymostomatidae	Nebrius ferrugineus	Yes	Yes	-	-	-	-	-	-	-	-	-
-	➕	-	✔️	Gymnura poecilura	10	10	Gymnuridae	Gymnura poecilura	Yes	Yes	Gymnura poecilura	COI	100	4	24	59	15	KJ617038 EU398804	Mitochondrial DNA, Chen et al (2014) Mar. Freshw. Res. 59, 57-71, Ward et al (2008)
-	-	-	✔️	-	-	-	Gymnuridae	Gymnura zonura	Yes	Yes	-	-	-	-	-	-	-	-	-
-	-	-	✔️	-	-	-	Hemiscyllidae	Chiloscyllium indicum	Yes	No	-	-	-	-	-	-	-	-	-
-	➕	-	✔️	Chiloscyllium plagiosum	10	10	Hemiscyllidae	Chiloscyllium plagiosum	Yes	Yes	Chiloscyllium plagiosum	COI	97.9 - 100	337	1561	5717	17	MG574225	PLoS ONE 13 (6), Bingpeng et al (2018)
-	➕	✔️	✔️	Chiloscyllium punctatum	10	10	Hemiscyllidae	Chiloscyllium punctatum	Yes	Yes	Chiloscyllium punctatum	COI	97.6 - 100	561	1183	9481	17	JQ082337	Mitochondrial DNA, Chen et al (2014)
-	-	-	✔️	-	-	-	Mobulidae	Mobula kuhlii	Yes	Yes	-	-	-	-	-	-	-	-	-
-	-	-	✔️	-	-	-	Myliobatidae	Aetomylaeus nichofii	Yes	Yes	-	-	-	-	-	-	-	-	-
-	-	-	✔️	-	-	-	Myliobatidae	Aetomylaeus vespertilio	Yes	No	-	-	-	-	-	-	-	-	-
-	-	-	✔️	-	-	-	Narcinidae	Narcine maculata	Yes	No	-	-	-	-	-	-	-	-	-
-	-	-	✔️	-	-	-	Narkidae	Narke dipterygia	Yes	No	-	-	-	-	-	-	-	-	-
-	-	-	✔️	-	-	-	Narkidae	Temera hardwickii	No	No	-	-	-	-	-	-	-	-	-
-	-	-	✔️	-	-	-	Potamotrygonidae	Potamotrygon motoro	Yes	Yes	-	-	-	-	-	-	-	-	-
-	-	-	✔️	-	-	-	Pristidae	Pristis pristis	Yes	Yes	-	-	-	-	-	-	-	-	-
-	-	-	✔️	-	-	-	Rhincodontidae	Rhincodon typus	Yes	Yes	-	-	-	-	-	-	-	-	-
-	-	-	✔️	-	-	-	Rhinidae	Rhina ancylostoma	Yes	Yes	-	-	-	-	-	-	-	-	-
-	-	-	✔️	-	-	-	Rhinidae	Rhynchobatus australiae	Yes	Yes	-	-	-	-	-	-	-	-	-
-	-	-	✔️	-	-	-	Rhinidae	Rhynchobatus springeri	Yes	No	-	-	-	-	-	-	-	-	-
➕	➕	-	✔️	Rhinoptera javanica	1 (12S), 6 (COI)	1 (12S), 5 (COI)	Rhinopteridae	Rhinoptera javanica	Yes	Yes	Rhinoptera javanica	12S, COI	98.9 - 100 (12S), 99.2 - 100 (COI)	23 (12S), 35 (COI)	12 (12S), 145 (COI)	95 (12S), 306 (COI)	4 (12S), 9 (COI)	DQ108133 JX978307	Philos. Trans. R. Soc. Lond., B, Biol. Sci. 360 (1462), 1847-1857 Ward et al (2005) Mol. Biol. Rep. 41 (1), 447-457, Pavan-Kumar et al (2014)
-	-	✔️	✔️	-	-	-	Scyliorhinidae	Atelomycterus marmoratus	Yes	No		-	-	-	-	-	-	-	-
-	-	-	✔️	-	-	-	Stegostomatidae	Stegostoma fasciatum	Yes	Yes		-	-	-	-	-	-	-	-
-	-	-	-	Aetobatus sp. 1	-	-	-	-			Aetobatus-flagellum	12S	96.3 - 97.5	4	8	20	5	-	-
-	-	-	-	Carcharhinidae spp. 4	-	-	-	-			Carcharhinus-brevipinna	COI	85.8	6	56	234	39	-	-
-	-	-	-	Carcharhinidae spp. 10	-	-	-	-			Carcharhinus-macloti,Carcharhinus-leucas,Carcharhinus-obscurus	12S	96.19 - 99.048	5	38	166	33	-	-
-	-	-	-	Carcharhinidae spp. 11	-	-	-	-			Carcharhinus-macloti,Carcharhinus-melanopterus,Carcharhinus-obscurus	12S	91.3 - 94.6	13	54	177	14	-	-
-	-	-	-	Carcharhinidae spp. 12	-	-	-	-			Carcharhinus-macloti,Carcharhinus-obscurus	12S	94.6 - 98.1	6	71	92	15	-	-
-	-	-	-	Carcharhinidae spp. 14	-	-	-	-			Carcharhinus-melanopterus	12S, COI	94.2 - 94.3 (12S), 85.6 - 89.9 (COI)	10 (12S), 73 (COI)	5 (12S), 75 (COI)	25 (12S), 507 (COI)	2 (12S), 7 (COI)	-	-
-	-	-	-	Carcharhinidae spp. 17	-	-	-	-			Carcharhinus-melanopterus,Carcharhinus-sorrah	12S	95.2	2	12	15	7	-	-
-	-	-	-	Carcharhinidae spp. 18	-	-	-	-			Carcharhinus-sorrah	12S	90.2 - 96.7	4	29	69	17	-	-
-	-	-	-	Carcharhinus sp. 2	-	-	-	-			Carcharhinus-leucas	12S, COI	96.7 (12S), 90 - 96.9 (COI)	1 (12S), 7 (COI)	2 (12S), 4 (COI)	2 (12S), 16 (COI)	2	-	-
-	-	-	-	Carcharhinus sp. 7	-	-	-	-			Carcharhinus-macloti,Carcharhinus-melanopterus,Carcharhinus-obscurus	12S	95.6 - 100	58	274	1859	32	-	-
-	-	-	-	Carcharhinus sp. 8	-	-	-	-			Carcharhinus-macloti,Carcharhinus-obscurus	12S	99.048 - 100	257	86915	113045	440	-	-
-	-	-	-	Carcharhinus sp. 9	-	-	-	-			Carcharhinus-melanopterus	12S, COI	95.1 - 97.1 (12S), 90 - 96.85 (COI)	212 (12S), 1625 (COI)	4178 (12S), 5690 (COI)	7307 (12S), 25777 (COI)	34 (12S), 16 (COI)	-	-
-	-	-	-	Chiloscyllium sp. 2	-	-	-	-			Chiloscyllium-punctatum	COI	92.9 - 96.9	3	2	2	2	-	-
-	-	-	-	Dasyatidae spp. 2	-	-	-	-			Himantura-gerrardi	12S	90 - 94.8	54	28	218	4	-	-
-	-	-	-	Dasyatidae spp. 4	-	-	-	-			Himantura-uarnak	12S	90.8 - 94.4	3	5	9	3	-	-
-	-	-	-	Dasyatidae spp. 5	-	-	-	-			Himantura-uarnak,Pateobatis-jenkinsii	12S	95.5 - 97.3	7	4	18	2	-	-
-	-	-	-	Himantura sp. 1	-	-	-	-			Himantura-gerrardi	12S	95.4 - 98.2	277	359	2739	10	-	-
-	-	-	-	Himantura sp. 3	-	-	-	-			Himantura-uarnak	12S	95.6 - 98.2	177	1481	4273	24	-	-
-	-	-	-	Mustelus sp. 1	-	-	-	-			Mustelus-lunulatus	shcoi	90.1	2	3	5	2	-	-
-	-	-	-	Myliobaatidae spp. 1	-	-	-	-			Aetobatus-sp.-'cf.-narinari/ocellatus'-EES-2018	12S	90.8 - 94.9	14	6	38	3	-	-
-	-	-	-	Myliobaatidae spp. 3	-	-	-	-			Myliobatis-californica	12S	91.9 - 92	2	17	19	9	-	-
-	-	-	-	Myliobaatidae spp. 4	-	-	-	-			Taeniura-lymma	12S, COI	90.6 - 94.8 (12S), 88.7 - 88.9 (COI)	16 (12S), 4 (COI)	7 (12S), 56 (COI)	51 (12S), 62 (COI)	3 (12S), 16(COI)	-	-
-	-	-	-	Neotrygon sp. 2	-	-	-	-			Neotrygon-kuhlii	12S, COI	95.4 - 98.1 (12S), 92.5 - 96.5 (COI)	62 (12S), 8 (COI)	20 (12S), 2 (COI)	199 (12S), 2 (COI)	3 (12S), 2 (COI)	-	-
-	-	-	-	Neotrygon sp. 3	-	-	-	-			Neotrygon-kuhlii,Neotrygon-trigonoides	COI	100	40	542	2062	52	-	-
-	-	-	-	Neotrygon sp. 4	-	-	-	-			Neotrygon-trigonoides,Neotrygon-kuhlii	COI	99.2 - 100	11	33	67	6	-	-
-	-	-	-	Odontaspididae spp. 1	-	-	-	-			Carcharias-taurus	12S	90.5	6	4	18	3	-	-
-	-	-	-	Pateobatis sp. 1	-	-	-	-			Pateobatis-jenkinsii	12S	96.2 - 98.2	62	537	1651	27	-	-
-	-	-	-	Squatinidae spp. 2	-	-	-	-			Squatina-squatina	12S	90.4 - 92	6	18	35	6	-	-
-	-	-	-	Taeniura sp. 1	-	-	-	-			Taeniura-lymma	12S, COI	95.1 - 98.1 (12S), 90.5 (COI)	95 (12S), 2 (COI)	37 (12S), 2 (COI)	335 (12S), 2 (COI)	4 (12S), 2 (COI)	-	-
-	-	-	-	Telatrygon sp. 1	-	-	-	-			Telatrygon-zugei	12S	97.3 - 98.2	3	23	44	15	-	-
-	-	-	-	Triakidae spp. 4	-	-	-	-			Mustelus-punctulatus	12S	91.5 - 92.7	11	11	57	5	-	-
