# Supplementary material for: Seeing through sedimented waters: environmental DNA reduces the phantom diversity of sharks and rays in turbid marine habitats
Source: BMC Ecol Evol. 2021 Sep 6;21:166. doi: 10.1186/s12862-021-01895-6 (PMC8422768; doi:10.1186/s12862-021-01895-6)
Supplement: Supplementary file 5 — Additional file 5. Sample demultiplexing information. [file 12862_2021_1895_MOESM5_ESM.xlsx]

## Sheet: AFC001_12sLib1
#experiment	sample	tags	forward_primer	reverse_primer	extra_information
12sA05	12sLib1_PCRNa1	AAGCCTCT:AAGCCTCT	ACTGGGATTAGATACCCC	TAGAACAGGCTCCTCTAG	T @ type=12s_negative
12sA17	12sLib1_PCRNa2	AGGCAATC:AGGCAATC	ACTGGGATTAGATACCCC	TAGAACAGGCTCCTCTAG	T @ type=12s_negative
12sA29	12sLib1_PCRNa3	CATCAGCA:CATCAGCA	ACTGGGATTAGATACCCC	TAGAACAGGCTCCTCTAG	T @ type=12s_negative
12sA41	12sLib1_PCRNa4	CGGAATGA:CGGAATGA	ACTGGGATTAGATACCCC	TAGAACAGGCTCCTCTAG	T @ type=12s_negative
12sA53	12sLib1_PCRNa5	GACGAGTT:GACGAGTT	ACTGGGATTAGATACCCC	TAGAACAGGCTCCTCTAG	T @ type=12s_negative
12sA06	12sLib1_PCRNb1	AAGGTACC:AAGGTACC	ACTGGGATTAGATACCCC	TAGAACAGGCTCCTCTAG	T @ type=12s_negative
12sA18	12sLib1_PCRNb2	AGGTTCGA:AGGTTCGA	ACTGGGATTAGATACCCC	TAGAACAGGCTCCTCTAG	T @ type=12s_negative
12sA30	12sLib1_PCRNb3	CATGTGTC:CATGTGTC	ACTGGGATTAGATACCCC	TAGAACAGGCTCCTCTAG	T @ type=12s_negative
12sA41	12sLib1_PCRNb4	CGGTGAAA:CGGTGAAA	ACTGGGATTAGATACCCC	TAGAACAGGCTCCTCTAG	T @ type=12s_negative
12sA42	12sLib1_PCRNb5	GAGATGCT:GAGATGCT	ACTGGGATTAGATACCCC	TAGAACAGGCTCCTCTAG	T @ type=12s_negative
12sA54	eDNA0044a	ACTAGAGC:ACTAGAGC	ACTGGGATTAGATACCCC	TAGAACAGGCTCCTCTAG	T @ type=12s_sample
12sA13	eDNA0044b	ACTCGGTT:ACTCGGTT	ACTGGGATTAGATACCCC	TAGAACAGGCTCCTCTAG	T @ type=12s_sample
12sA14	eDNA0044c	AGAGACGT:AGAGACGT	ACTGGGATTAGATACCCC	TAGAACAGGCTCCTCTAG	T @ type=12s_sample
12sA15	eDNA0044d	AGCTCTAG:AGCTCTAG	ACTGGGATTAGATACCCC	TAGAACAGGCTCCTCTAG	T @ type=12s_sample
12sA16	eDNA0044e	AGGACGAA:AGGACGAA	ACTGGGATTAGATACCCC	TAGAACAGGCTCCTCTAG	T @ type=12s_sample
12sA00	eDNA0044Na	AAAGCCCA:AAAGCCCA	ACTGGGATTAGATACCCC	TAGAACAGGCTCCTCTAG	T @ type=12s_negative
12sA01	eDNA0044Nb	AACATCCG:AACATCCG	ACTGGGATTAGATACCCC	TAGAACAGGCTCCTCTAG	T @ type=12s_negative
12sA02	eDNA0044Nc	AACCATGC:AACCATGC	ACTGGGATTAGATACCCC	TAGAACAGGCTCCTCTAG	T @ type=12s_negative
12sA03	eDNA0044Nd	AACCGGAA:AACCGGAA	ACTGGGATTAGATACCCC	TAGAACAGGCTCCTCTAG	T @ type=12s_negative
12sA04	eDNA0044Ne	AAGAGGTC:AAGAGGTC	ACTGGGATTAGATACCCC	TAGAACAGGCTCCTCTAG	T @ type=12s_negative
12sA24	eDNA0045a	ATGGGTAG:ATGGGTAG	ACTGGGATTAGATACCCC	TAGAACAGGCTCCTCTAG	T @ type=12s_sample
12sA25	eDNA0045b	ATTTGCCG:ATTTGCCG	ACTGGGATTAGATACCCC	TAGAACAGGCTCCTCTAG	T @ type=12s_sample
12sA26	eDNA0045c	CAATTGCG:CAATTGCG	ACTGGGATTAGATACCCC	TAGAACAGGCTCCTCTAG	T @ type=12s_sample
12sA27	eDNA0045d	CACAAAGG:CACAAAGG	ACTGGGATTAGATACCCC	TAGAACAGGCTCCTCTAG	T @ type=12s_sample
12sA28	eDNA0045e	CAGACTAG:CAGACTAG	ACTGGGATTAGATACCCC	TAGAACAGGCTCCTCTAG	T @ type=12s_sample
12sA36	eDNA0045Na	CGACATTG:CGACATTG	ACTGGGATTAGATACCCC	TAGAACAGGCTCCTCTAG	T @ type=12s_negative
12sA37	eDNA0045Nb	CGAGCTAT:CGAGCTAT	ACTGGGATTAGATACCCC	TAGAACAGGCTCCTCTAG	T @ type=12s_negative
12sA38	eDNA0045Nc	CGATACCA:CGATACCA	ACTGGGATTAGATACCCC	TAGAACAGGCTCCTCTAG	T @ type=12s_negative
12sA39	eDNA0045Nd	CGCATGTA:CGCATGTA	ACTGGGATTAGATACCCC	TAGAACAGGCTCCTCTAG	T @ type=12s_negative
12sA40	eDNA0045Ne	CGCTTCAT:CGCTTCAT	ACTGGGATTAGATACCCC	TAGAACAGGCTCCTCTAG	T @ type=12s_negative
12sA60	eDNA0046a	GCTAAGTC:GCTAAGTC	ACTGGGATTAGATACCCC	TAGAACAGGCTCCTCTAG	T @ type=12s_sample
12sA61	eDNA0046b	GCTCAACT:GCTCAACT	ACTGGGATTAGATACCCC	TAGAACAGGCTCCTCTAG	T @ type=12s_sample
12sA62	eDNA0046c	GCTCTCTA:GCTCTCTA	ACTGGGATTAGATACCCC	TAGAACAGGCTCCTCTAG	T @ type=12s_sample
12sA63	eDNA0046d	GGATATGC:GGATATGC	ACTGGGATTAGATACCCC	TAGAACAGGCTCCTCTAG	T @ type=12s_sample
12sA64	eDNA0046e	GGGGTTTT:GGGGTTTT	ACTGGGATTAGATACCCC	TAGAACAGGCTCCTCTAG	T @ type=12s_sample
12sA48	eDNA0046Na	CTGTACAG:CTGTACAG	ACTGGGATTAGATACCCC	TAGAACAGGCTCCTCTAG	T @ type=12s_negative
12sA49	eDNA0046Nb	CTTAGCTC:CTTAGCTC	ACTGGGATTAGATACCCC	TAGAACAGGCTCCTCTAG	T @ type=12s_negative
12sA50	eDNA0046Nc	GAAGCATG:GAAGCATG	ACTGGGATTAGATACCCC	TAGAACAGGCTCCTCTAG	T @ type=12s_negative
12sA51	eDNA0046Nd	GAAGTCAC:GAAGTCAC	ACTGGGATTAGATACCCC	TAGAACAGGCTCCTCTAG	T @ type=12s_negative
12sA52	eDNA0046Ne	GACCTACA:GACCTACA	ACTGGGATTAGATACCCC	TAGAACAGGCTCCTCTAG	T @ type=12s_negative
12sA72	eDNA0047a	GTCAGTGA:GTCAGTGA	ACTGGGATTAGATACCCC	TAGAACAGGCTCCTCTAG	T @ type=12s_sample
12sA73	eDNA0047b	GTCTTCTC:GTCTTCTC	ACTGGGATTAGATACCCC	TAGAACAGGCTCCTCTAG	T @ type=12s_sample
12sA74	eDNA0047c	GTTCGCAT:GTTCGCAT	ACTGGGATTAGATACCCC	TAGAACAGGCTCCTCTAG	T @ type=12s_sample
12sA75	eDNA0047d	GTTGTGCA:GTTGTGCA	ACTGGGATTAGATACCCC	TAGAACAGGCTCCTCTAG	T @ type=12s_sample
12sA76	eDNA0047e	TAACGACG:TAACGACG	ACTGGGATTAGATACCCC	TAGAACAGGCTCCTCTAG	T @ type=12s_sample
12sA84	eDNA0047Na	TCCAGAAG:TCCAGAAG	ACTGGGATTAGATACCCC	TAGAACAGGCTCCTCTAG	T @ type=12s_negative
12sA85	eDNA0047Nb	TCCGTTTG:TCCGTTTG	ACTGGGATTAGATACCCC	TAGAACAGGCTCCTCTAG	T @ type=12s_negative
12sA86	eDNA0047Nc	TCGCCAAT:TCGCCAAT	ACTGGGATTAGATACCCC	TAGAACAGGCTCCTCTAG	T @ type=12s_negative
12sA87	eDNA0047Nd	TCTAGCCT:TCTAGCCT	ACTGGGATTAGATACCCC	TAGAACAGGCTCCTCTAG	T @ type=12s_negative
12sA88	eDNA0047Ne	TCTATGGG:TCTATGGG	ACTGGGATTAGATACCCC	TAGAACAGGCTCCTCTAG	T @ type=12s_negative
12sA19	eDNA0048a	AGTGATCC:AGTGATCC	ACTGGGATTAGATACCCC	TAGAACAGGCTCCTCTAG	T @ type=12s_sample
12sA20	eDNA0048b	AGTGGCAA:AGTGGCAA	ACTGGGATTAGATACCCC	TAGAACAGGCTCCTCTAG	T @ type=12s_sample
12sA21	eDNA0048c	ATACCCTG:ATACCCTG	ACTGGGATTAGATACCCC	TAGAACAGGCTCCTCTAG	T @ type=12s_sample
12sA22	eDNA0048d	ATCGCCAT:ATCGCCAT	ACTGGGATTAGATACCCC	TAGAACAGGCTCCTCTAG	T @ type=12s_sample
12sA23	eDNA0048e	ATGACTGC:ATGACTGC	ACTGGGATTAGATACCCC	TAGAACAGGCTCCTCTAG	T @ type=12s_sample
12sA07	eDNA0048Na	AATTCGGC:AATTCGGC	ACTGGGATTAGATACCCC	TAGAACAGGCTCCTCTAG	T @ type=12s_negative
12sA09	eDNA0048Nb	ACAGGACT:ACAGGACT	ACTGGGATTAGATACCCC	TAGAACAGGCTCCTCTAG	T @ type=12s_negative
12sA08	eDNA0048Nc	ACCGCATA:ACCGCATA	ACTGGGATTAGATACCCC	TAGAACAGGCTCCTCTAG	T @ type=12s_negative
12sA10	eDNA0048Nd	ACCTTGCT:ACCTTGCT	ACTGGGATTAGATACCCC	TAGAACAGGCTCCTCTAG	T @ type=12s_negative
12sA11	eDNA0048Ne	ACGAACTG:ACGAACTG	ACTGGGATTAGATACCCC	TAGAACAGGCTCCTCTAG	T @ type=12s_negative
12sA31	eDNA0049a	CCAAGTGT:CCAAGTGT	ACTGGGATTAGATACCCC	TAGAACAGGCTCCTCTAG	T @ type=12s_sample
12sA32	eDNA0049b	CCACAGAT:CCACAGAT	ACTGGGATTAGATACCCC	TAGAACAGGCTCCTCTAG	T @ type=12s_sample
12sA33	eDNA0049c	CCGATACA:CCGATACA	ACTGGGATTAGATACCCC	TAGAACAGGCTCCTCTAG	T @ type=12s_sample
12sA34	eDNA0049d	CCGTAAGT:CCGTAAGT	ACTGGGATTAGATACCCC	TAGAACAGGCTCCTCTAG	T @ type=12s_sample
12sA35	eDNA0049e	CCGTTTAC:CCGTTTAC	ACTGGGATTAGATACCCC	TAGAACAGGCTCCTCTAG	T @ type=12s_sample
12sA43	eDNA0049Na	CTATCACC:CTATCACC	ACTGGGATTAGATACCCC	TAGAACAGGCTCCTCTAG	T @ type=12s_negative
12sA44	eDNA0049Nb	CTCGTAAG:CTCGTAAG	ACTGGGATTAGATACCCC	TAGAACAGGCTCCTCTAG	T @ type=12s_negative
12sA45	eDNA0049Nc	CTCTGTTG:CTCTGTTG	ACTGGGATTAGATACCCC	TAGAACAGGCTCCTCTAG	T @ type=12s_negative
12sA46	eDNA0049Nd	CTGCTCTT:CTGCTCTT	ACTGGGATTAGATACCCC	TAGAACAGGCTCCTCTAG	T @ type=12s_negative
12sA47	eDNA0049Ne	CTGGATTC:CTGGATTC	ACTGGGATTAGATACCCC	TAGAACAGGCTCCTCTAG	T @ type=12s_negative
12sA67	eDNA0050a	GGTGAAGA:GGTGAAGA	ACTGGGATTAGATACCCC	TAGAACAGGCTCCTCTAG	T @ type=12s_sample
12sA68	eDNA0050b	GGTTACTG:GGTTACTG	ACTGGGATTAGATACCCC	TAGAACAGGCTCCTCTAG	T @ type=12s_sample
12sA69	eDNA0050c	GGTTTGGT:GGTTTGGT	ACTGGGATTAGATACCCC	TAGAACAGGCTCCTCTAG	T @ type=12s_sample
12sA70	eDNA0050d	GTACCTGT:GTACCTGT	ACTGGGATTAGATACCCC	TAGAACAGGCTCCTCTAG	T @ type=12s_sample
12sA71	eDNA0050e	GTCACACT:GTCACACT	ACTGGGATTAGATACCCC	TAGAACAGGCTCCTCTAG	T @ type=12s_sample
12sA55	eDNA0050Na	GATTGAGG:GATTGAGG	ACTGGGATTAGATACCCC	TAGAACAGGCTCCTCTAG	T @ type=12s_negative
12sA56	eDNA0050Nb	GCAAACGA:GCAAACGA	ACTGGGATTAGATACCCC	TAGAACAGGCTCCTCTAG	T @ type=12s_negative
12sA57	eDNA0050Nc	GCATCGAA:GCATCGAA	ACTGGGATTAGATACCCC	TAGAACAGGCTCCTCTAG	T @ type=12s_negative
12sA58	eDNA0050Nd	GCCCATAA:GCCCATAA	ACTGGGATTAGATACCCC	TAGAACAGGCTCCTCTAG	T @ type=12s_negative
12sA59	eDNA0050Ne	GCGTGTTA:GCGTGTTA	ACTGGGATTAGATACCCC	TAGAACAGGCTCCTCTAG	T @ type=12s_negative
12sA79	eDNA0051a	TAGCTGTG:TAGCTGTG	ACTGGGATTAGATACCCC	TAGAACAGGCTCCTCTAG	T @ type=12s_sample
12sA80	eDNA0051b	TAGGGCTA:TAGGGCTA	ACTGGGATTAGATACCCC	TAGAACAGGCTCCTCTAG	T @ type=12s_sample
12sA81	eDNA0051c	TATCCCGT:TATCCCGT	ACTGGGATTAGATACCCC	TAGAACAGGCTCCTCTAG	T @ type=12s_sample
12sA82	eDNA0051d	TCACGTTC:TCACGTTC	ACTGGGATTAGATACCCC	TAGAACAGGCTCCTCTAG	T @ type=12s_sample
12sA83	eDNA0051e	TCAGAGCA:TCAGAGCA	ACTGGGATTAGATACCCC	TAGAACAGGCTCCTCTAG	T @ type=12s_sample
12sA91	eDNA0051Na	TGCATTGC:TGCATTGC	ACTGGGATTAGATACCCC	TAGAACAGGCTCCTCTAG	T @ type=12s_negative
12sA92	eDNA0051Nb	TGGATCAG:TGGATCAG	ACTGGGATTAGATACCCC	TAGAACAGGCTCCTCTAG	T @ type=12s_negative
12sA93	eDNA0051Nc	TGGTCTTC:TGGTCTTC	ACTGGGATTAGATACCCC	TAGAACAGGCTCCTCTAG	T @ type=12s_negative
12sA94	eDNA0051Nd	TGTCGTAG:TGTCGTAG	ACTGGGATTAGATACCCC	TAGAACAGGCTCCTCTAG	T @ type=12s_negative
12sA95	eDNA0051Ne	TTACAGGG:TTACAGGG	ACTGGGATTAGATACCCC	TAGAACAGGCTCCTCTAG	T @ type=12s_negative

## Sheet: AFC002_12sLib2
#experiment	sample	tags	forward_primer	reverse_primer	extra_information
12sA05	12sLib2_PCRNa1	AAGCCTCT:AAGCCTCT	ACTGGGATTAGATACCCC	TAGAACAGGCTCCTCTAG	T @ type=12s_negative
12sA17	12sLib2_PCRNa2	AGGCAATC:AGGCAATC	ACTGGGATTAGATACCCC	TAGAACAGGCTCCTCTAG	T @ type=12s_negative
12sA29	12sLib2_PCRNa3	CATCAGCA:CATCAGCA	ACTGGGATTAGATACCCC	TAGAACAGGCTCCTCTAG	T @ type=12s_negative
12sA41	12sLib2_PCRNa4	CGGAATGA:CGGAATGA	ACTGGGATTAGATACCCC	TAGAACAGGCTCCTCTAG	T @ type=12s_negative
12sA53	12sLib2_PCRNa5	GACGAGTT:GACGAGTT	ACTGGGATTAGATACCCC	TAGAACAGGCTCCTCTAG	T @ type=12s_negative
12sA06	12sLib2_PCRNb1	AAGGTACC:AAGGTACC	ACTGGGATTAGATACCCC	TAGAACAGGCTCCTCTAG	T @ type=12s_negative
12sA18	12sLib2_PCRNb2	AGGTTCGA:AGGTTCGA	ACTGGGATTAGATACCCC	TAGAACAGGCTCCTCTAG	T @ type=12s_negative
12sA30	12sLib2_PCRNb3	CATGTGTC:CATGTGTC	ACTGGGATTAGATACCCC	TAGAACAGGCTCCTCTAG	T @ type=12s_negative
12sA41	12sLib2_PCRNb4	CGGTGAAA:CGGTGAAA	ACTGGGATTAGATACCCC	TAGAACAGGCTCCTCTAG	T @ type=12s_negative
12sA42	12sLib2_PCRNb5	GAGATGCT:GAGATGCT	ACTGGGATTAGATACCCC	TAGAACAGGCTCCTCTAG	T @ type=12s_negative
12sA54	eDNA0052a	ACTAGAGC:ACTAGAGC	ACTGGGATTAGATACCCC	TAGAACAGGCTCCTCTAG	T @ type=12s_sample
12sA13	eDNA0052b	ACTCGGTT:ACTCGGTT	ACTGGGATTAGATACCCC	TAGAACAGGCTCCTCTAG	T @ type=12s_sample
12sA14	eDNA0052c	AGAGACGT:AGAGACGT	ACTGGGATTAGATACCCC	TAGAACAGGCTCCTCTAG	T @ type=12s_sample
12sA15	eDNA0052d	AGCTCTAG:AGCTCTAG	ACTGGGATTAGATACCCC	TAGAACAGGCTCCTCTAG	T @ type=12s_sample
12sA16	eDNA0052e	AGGACGAA:AGGACGAA	ACTGGGATTAGATACCCC	TAGAACAGGCTCCTCTAG	T @ type=12s_sample
12sA00	eDNA0052Na	AAAGCCCA:AAAGCCCA	ACTGGGATTAGATACCCC	TAGAACAGGCTCCTCTAG	T @ type=12s_negative
12sA01	eDNA0052Nb	AACATCCG:AACATCCG	ACTGGGATTAGATACCCC	TAGAACAGGCTCCTCTAG	T @ type=12s_negative
12sA02	eDNA0052Nc	AACCATGC:AACCATGC	ACTGGGATTAGATACCCC	TAGAACAGGCTCCTCTAG	T @ type=12s_negative
12sA03	eDNA0052Nd	AACCGGAA:AACCGGAA	ACTGGGATTAGATACCCC	TAGAACAGGCTCCTCTAG	T @ type=12s_negative
12sA04	eDNA0052Ne	AAGAGGTC:AAGAGGTC	ACTGGGATTAGATACCCC	TAGAACAGGCTCCTCTAG	T @ type=12s_negative
12sA24	eDNA0053a	ATGGGTAG:ATGGGTAG	ACTGGGATTAGATACCCC	TAGAACAGGCTCCTCTAG	T @ type=12s_sample
12sA25	eDNA0053b	ATTTGCCG:ATTTGCCG	ACTGGGATTAGATACCCC	TAGAACAGGCTCCTCTAG	T @ type=12s_sample
12sA26	eDNA0053c	CAATTGCG:CAATTGCG	ACTGGGATTAGATACCCC	TAGAACAGGCTCCTCTAG	T @ type=12s_sample
12sA27	eDNA0053d	CACAAAGG:CACAAAGG	ACTGGGATTAGATACCCC	TAGAACAGGCTCCTCTAG	T @ type=12s_sample
12sA28	eDNA0053e	CAGACTAG:CAGACTAG	ACTGGGATTAGATACCCC	TAGAACAGGCTCCTCTAG	T @ type=12s_sample
12sA36	eDNA0053Na	CGACATTG:CGACATTG	ACTGGGATTAGATACCCC	TAGAACAGGCTCCTCTAG	T @ type=12s_negative
12sA37	eDNA0053Nb	CGAGCTAT:CGAGCTAT	ACTGGGATTAGATACCCC	TAGAACAGGCTCCTCTAG	T @ type=12s_negative
12sA38	eDNA0053Nc	CGATACCA:CGATACCA	ACTGGGATTAGATACCCC	TAGAACAGGCTCCTCTAG	T @ type=12s_negative
12sA39	eDNA0053Nd	CGCATGTA:CGCATGTA	ACTGGGATTAGATACCCC	TAGAACAGGCTCCTCTAG	T @ type=12s_negative
12sA40	eDNA0053Ne	CGCTTCAT:CGCTTCAT	ACTGGGATTAGATACCCC	TAGAACAGGCTCCTCTAG	T @ type=12s_negative
12sA60	eDNA0054a	GCTAAGTC:GCTAAGTC	ACTGGGATTAGATACCCC	TAGAACAGGCTCCTCTAG	T @ type=12s_sample
12sA61	eDNA0054b	GCTCAACT:GCTCAACT	ACTGGGATTAGATACCCC	TAGAACAGGCTCCTCTAG	T @ type=12s_sample
12sA62	eDNA0054c	GCTCTCTA:GCTCTCTA	ACTGGGATTAGATACCCC	TAGAACAGGCTCCTCTAG	T @ type=12s_sample
12sA63	eDNA0054d	GGATATGC:GGATATGC	ACTGGGATTAGATACCCC	TAGAACAGGCTCCTCTAG	T @ type=12s_sample
12sA64	eDNA0054e	GGGGTTTT:GGGGTTTT	ACTGGGATTAGATACCCC	TAGAACAGGCTCCTCTAG	T @ type=12s_sample
12sA48	eDNA0054Na	CTGTACAG:CTGTACAG	ACTGGGATTAGATACCCC	TAGAACAGGCTCCTCTAG	T @ type=12s_negative
12sA49	eDNA0054Nb	CTTAGCTC:CTTAGCTC	ACTGGGATTAGATACCCC	TAGAACAGGCTCCTCTAG	T @ type=12s_negative
12sA50	eDNA0054Nc	GAAGCATG:GAAGCATG	ACTGGGATTAGATACCCC	TAGAACAGGCTCCTCTAG	T @ type=12s_negative
12sA51	eDNA0054Nd	GAAGTCAC:GAAGTCAC	ACTGGGATTAGATACCCC	TAGAACAGGCTCCTCTAG	T @ type=12s_negative
12sA52	eDNA0054Ne	GACCTACA:GACCTACA	ACTGGGATTAGATACCCC	TAGAACAGGCTCCTCTAG	T @ type=12s_negative
12sA72	eDNA0055a	GTCAGTGA:GTCAGTGA	ACTGGGATTAGATACCCC	TAGAACAGGCTCCTCTAG	T @ type=12s_sample
12sA73	eDNA0055b	GTCTTCTC:GTCTTCTC	ACTGGGATTAGATACCCC	TAGAACAGGCTCCTCTAG	T @ type=12s_sample
12sA74	eDNA0055c	GTTCGCAT:GTTCGCAT	ACTGGGATTAGATACCCC	TAGAACAGGCTCCTCTAG	T @ type=12s_sample
12sA75	eDNA0055d	GTTGTGCA:GTTGTGCA	ACTGGGATTAGATACCCC	TAGAACAGGCTCCTCTAG	T @ type=12s_sample
12sA76	eDNA0055e	TAACGACG:TAACGACG	ACTGGGATTAGATACCCC	TAGAACAGGCTCCTCTAG	T @ type=12s_sample
12sA84	eDNA0055Na	TCCAGAAG:TCCAGAAG	ACTGGGATTAGATACCCC	TAGAACAGGCTCCTCTAG	T @ type=12s_negative
12sA85	eDNA0055Nb	TCCGTTTG:TCCGTTTG	ACTGGGATTAGATACCCC	TAGAACAGGCTCCTCTAG	T @ type=12s_negative
12sA86	eDNA0055Nc	TCGCCAAT:TCGCCAAT	ACTGGGATTAGATACCCC	TAGAACAGGCTCCTCTAG	T @ type=12s_negative
12sA87	eDNA0055Nd	TCTAGCCT:TCTAGCCT	ACTGGGATTAGATACCCC	TAGAACAGGCTCCTCTAG	T @ type=12s_negative
12sA88	eDNA0055Ne	TCTATGGG:TCTATGGG	ACTGGGATTAGATACCCC	TAGAACAGGCTCCTCTAG	T @ type=12s_negative
12sA19	eDNA0056a	AGTGATCC:AGTGATCC	ACTGGGATTAGATACCCC	TAGAACAGGCTCCTCTAG	T @ type=12s_sample
12sA20	eDNA0056b	AGTGGCAA:AGTGGCAA	ACTGGGATTAGATACCCC	TAGAACAGGCTCCTCTAG	T @ type=12s_sample
12sA21	eDNA0056c	ATACCCTG:ATACCCTG	ACTGGGATTAGATACCCC	TAGAACAGGCTCCTCTAG	T @ type=12s_sample
12sA22	eDNA0056d	ATCGCCAT:ATCGCCAT	ACTGGGATTAGATACCCC	TAGAACAGGCTCCTCTAG	T @ type=12s_sample
12sA23	eDNA0056e	ATGACTGC:ATGACTGC	ACTGGGATTAGATACCCC	TAGAACAGGCTCCTCTAG	T @ type=12s_sample
12sA07	eDNA0056Na	AATTCGGC:AATTCGGC	ACTGGGATTAGATACCCC	TAGAACAGGCTCCTCTAG	T @ type=12s_negative
12sA09	eDNA0056Nb	ACAGGACT:ACAGGACT	ACTGGGATTAGATACCCC	TAGAACAGGCTCCTCTAG	T @ type=12s_negative
12sA08	eDNA0056Nc	ACCGCATA:ACCGCATA	ACTGGGATTAGATACCCC	TAGAACAGGCTCCTCTAG	T @ type=12s_negative
12sA10	eDNA0056Nd	ACCTTGCT:ACCTTGCT	ACTGGGATTAGATACCCC	TAGAACAGGCTCCTCTAG	T @ type=12s_negative
12sA11	eDNA0056Ne	ACGAACTG:ACGAACTG	ACTGGGATTAGATACCCC	TAGAACAGGCTCCTCTAG	T @ type=12s_negative
12sA31	eDNA0057a	CCAAGTGT:CCAAGTGT	ACTGGGATTAGATACCCC	TAGAACAGGCTCCTCTAG	T @ type=12s_sample
12sA32	eDNA0057b	CCACAGAT:CCACAGAT	ACTGGGATTAGATACCCC	TAGAACAGGCTCCTCTAG	T @ type=12s_sample
12sA33	eDNA0057c	CCGATACA:CCGATACA	ACTGGGATTAGATACCCC	TAGAACAGGCTCCTCTAG	T @ type=12s_sample
12sA34	eDNA0057d	CCGTAAGT:CCGTAAGT	ACTGGGATTAGATACCCC	TAGAACAGGCTCCTCTAG	T @ type=12s_sample
12sA35	eDNA0057e	CCGTTTAC:CCGTTTAC	ACTGGGATTAGATACCCC	TAGAACAGGCTCCTCTAG	T @ type=12s_sample
12sA43	eDNA0057Na	CTATCACC:CTATCACC	ACTGGGATTAGATACCCC	TAGAACAGGCTCCTCTAG	T @ type=12s_negative
12sA44	eDNA0057Nb	CTCGTAAG:CTCGTAAG	ACTGGGATTAGATACCCC	TAGAACAGGCTCCTCTAG	T @ type=12s_negative
12sA45	eDNA0057Nc	CTCTGTTG:CTCTGTTG	ACTGGGATTAGATACCCC	TAGAACAGGCTCCTCTAG	T @ type=12s_negative
12sA46	eDNA0057Nd	CTGCTCTT:CTGCTCTT	ACTGGGATTAGATACCCC	TAGAACAGGCTCCTCTAG	T @ type=12s_negative
12sA47	eDNA0057Ne	CTGGATTC:CTGGATTC	ACTGGGATTAGATACCCC	TAGAACAGGCTCCTCTAG	T @ type=12s_negative
12sA67	eDNA0058a	GGTGAAGA:GGTGAAGA	ACTGGGATTAGATACCCC	TAGAACAGGCTCCTCTAG	T @ type=12s_sample
12sA68	eDNA0058b	GGTTACTG:GGTTACTG	ACTGGGATTAGATACCCC	TAGAACAGGCTCCTCTAG	T @ type=12s_sample
12sA69	eDNA0058c	GGTTTGGT:GGTTTGGT	ACTGGGATTAGATACCCC	TAGAACAGGCTCCTCTAG	T @ type=12s_sample
12sA70	eDNA0058d	GTACCTGT:GTACCTGT	ACTGGGATTAGATACCCC	TAGAACAGGCTCCTCTAG	T @ type=12s_sample
12sA71	eDNA0058e	GTCACACT:GTCACACT	ACTGGGATTAGATACCCC	TAGAACAGGCTCCTCTAG	T @ type=12s_sample
12sA55	eDNA0058Na	GATTGAGG:GATTGAGG	ACTGGGATTAGATACCCC	TAGAACAGGCTCCTCTAG	T @ type=12s_negative
12sA56	eDNA0058Nb	GCAAACGA:GCAAACGA	ACTGGGATTAGATACCCC	TAGAACAGGCTCCTCTAG	T @ type=12s_negative
12sA57	eDNA0058Nc	GCATCGAA:GCATCGAA	ACTGGGATTAGATACCCC	TAGAACAGGCTCCTCTAG	T @ type=12s_negative
12sA58	eDNA0058Nd	GCCCATAA:GCCCATAA	ACTGGGATTAGATACCCC	TAGAACAGGCTCCTCTAG	T @ type=12s_negative
12sA59	eDNA0058Ne	GCGTGTTA:GCGTGTTA	ACTGGGATTAGATACCCC	TAGAACAGGCTCCTCTAG	T @ type=12s_negative
12sA79	eDNA0059a	TAGCTGTG:TAGCTGTG	ACTGGGATTAGATACCCC	TAGAACAGGCTCCTCTAG	T @ type=12s_sample
12sA80	eDNA0059b	TAGGGCTA:TAGGGCTA	ACTGGGATTAGATACCCC	TAGAACAGGCTCCTCTAG	T @ type=12s_sample
12sA81	eDNA0059c	TATCCCGT:TATCCCGT	ACTGGGATTAGATACCCC	TAGAACAGGCTCCTCTAG	T @ type=12s_sample
12sA82	eDNA0059d	TCACGTTC:TCACGTTC	ACTGGGATTAGATACCCC	TAGAACAGGCTCCTCTAG	T @ type=12s_sample
12sA83	eDNA0059e	TCAGAGCA:TCAGAGCA	ACTGGGATTAGATACCCC	TAGAACAGGCTCCTCTAG	T @ type=12s_sample
12sA91	eDNA0059Na	TGCATTGC:TGCATTGC	ACTGGGATTAGATACCCC	TAGAACAGGCTCCTCTAG	T @ type=12s_negative
12sA92	eDNA0059Nb	TGGATCAG:TGGATCAG	ACTGGGATTAGATACCCC	TAGAACAGGCTCCTCTAG	T @ type=12s_negative
12sA93	eDNA0059Nc	TGGTCTTC:TGGTCTTC	ACTGGGATTAGATACCCC	TAGAACAGGCTCCTCTAG	T @ type=12s_negative
12sA94	eDNA0059Nd	TGTCGTAG:TGTCGTAG	ACTGGGATTAGATACCCC	TAGAACAGGCTCCTCTAG	T @ type=12s_negative
12sA95	eDNA0059Ne	TTACAGGG:TTACAGGG	ACTGGGATTAGATACCCC	TAGAACAGGCTCCTCTAG	T @ type=12s_negative

## Sheet: AFC003_12sLib3
#experiment	sample	tags	forward_primer	reverse_primer	extra_information
12sA05	12sLib3_PCRNa1	AAGCCTCT:AAGCCTCT	ACTGGGATTAGATACCCC	TAGAACAGGCTCCTCTAG	T @ type=12s_negative
12sA17	12sLib3_PCRNa2	AGGCAATC:AGGCAATC	ACTGGGATTAGATACCCC	TAGAACAGGCTCCTCTAG	T @ type=12s_negative
12sA29	12sLib3_PCRNa3	CATCAGCA:CATCAGCA	ACTGGGATTAGATACCCC	TAGAACAGGCTCCTCTAG	T @ type=12s_negative
12sA41	12sLib3_PCRNa4	CGGAATGA:CGGAATGA	ACTGGGATTAGATACCCC	TAGAACAGGCTCCTCTAG	T @ type=12s_negative
12sA53	12sLib3_PCRNa5	GACGAGTT:GACGAGTT	ACTGGGATTAGATACCCC	TAGAACAGGCTCCTCTAG	T @ type=12s_negative
12sA06	12sLib3_PCRNb1	AAGGTACC:AAGGTACC	ACTGGGATTAGATACCCC	TAGAACAGGCTCCTCTAG	T @ type=12s_negative
12sA18	12sLib3_PCRNb2	AGGTTCGA:AGGTTCGA	ACTGGGATTAGATACCCC	TAGAACAGGCTCCTCTAG	T @ type=12s_negative
12sA30	12sLib3_PCRNb3	CATGTGTC:CATGTGTC	ACTGGGATTAGATACCCC	TAGAACAGGCTCCTCTAG	T @ type=12s_negative
12sA41	12sLib3_PCRNb4	CGGTGAAA:CGGTGAAA	ACTGGGATTAGATACCCC	TAGAACAGGCTCCTCTAG	T @ type=12s_negative
12sA42	12sLib3_PCRNb5	GAGATGCT:GAGATGCT	ACTGGGATTAGATACCCC	TAGAACAGGCTCCTCTAG	T @ type=12s_negative
12sA54	eDNA0060a	ACTAGAGC:ACTAGAGC	ACTGGGATTAGATACCCC	TAGAACAGGCTCCTCTAG	T @ type=12s_sample
12sA13	eDNA0060b	ACTCGGTT:ACTCGGTT	ACTGGGATTAGATACCCC	TAGAACAGGCTCCTCTAG	T @ type=12s_sample
12sA14	eDNA0060c	AGAGACGT:AGAGACGT	ACTGGGATTAGATACCCC	TAGAACAGGCTCCTCTAG	T @ type=12s_sample
12sA15	eDNA0060d	AGCTCTAG:AGCTCTAG	ACTGGGATTAGATACCCC	TAGAACAGGCTCCTCTAG	T @ type=12s_sample
12sA16	eDNA0060e	AGGACGAA:AGGACGAA	ACTGGGATTAGATACCCC	TAGAACAGGCTCCTCTAG	T @ type=12s_sample
12sA00	eDNA0060Na	AAAGCCCA:AAAGCCCA	ACTGGGATTAGATACCCC	TAGAACAGGCTCCTCTAG	T @ type=12s_negative
12sA01	eDNA0060Nb	AACATCCG:AACATCCG	ACTGGGATTAGATACCCC	TAGAACAGGCTCCTCTAG	T @ type=12s_negative
12sA02	eDNA0060Nc	AACCATGC:AACCATGC	ACTGGGATTAGATACCCC	TAGAACAGGCTCCTCTAG	T @ type=12s_negative
12sA03	eDNA0060Nd	AACCGGAA:AACCGGAA	ACTGGGATTAGATACCCC	TAGAACAGGCTCCTCTAG	T @ type=12s_negative
12sA04	eDNA0060Ne	AAGAGGTC:AAGAGGTC	ACTGGGATTAGATACCCC	TAGAACAGGCTCCTCTAG	T @ type=12s_negative
12sA24	eDNA0061a	ATGGGTAG:ATGGGTAG	ACTGGGATTAGATACCCC	TAGAACAGGCTCCTCTAG	T @ type=12s_sample
12sA25	eDNA0061b	ATTTGCCG:ATTTGCCG	ACTGGGATTAGATACCCC	TAGAACAGGCTCCTCTAG	T @ type=12s_sample
12sA26	eDNA0061c	CAATTGCG:CAATTGCG	ACTGGGATTAGATACCCC	TAGAACAGGCTCCTCTAG	T @ type=12s_sample
12sA27	eDNA0061d	CACAAAGG:CACAAAGG	ACTGGGATTAGATACCCC	TAGAACAGGCTCCTCTAG	T @ type=12s_sample
12sA28	eDNA0061e	CAGACTAG:CAGACTAG	ACTGGGATTAGATACCCC	TAGAACAGGCTCCTCTAG	T @ type=12s_sample
12sA36	eDNA0061Na	CGACATTG:CGACATTG	ACTGGGATTAGATACCCC	TAGAACAGGCTCCTCTAG	T @ type=12s_negative
12sA37	eDNA0061Nb	CGAGCTAT:CGAGCTAT	ACTGGGATTAGATACCCC	TAGAACAGGCTCCTCTAG	T @ type=12s_negative
12sA38	eDNA0061Nc	CGATACCA:CGATACCA	ACTGGGATTAGATACCCC	TAGAACAGGCTCCTCTAG	T @ type=12s_negative
12sA39	eDNA0061Nd	CGCATGTA:CGCATGTA	ACTGGGATTAGATACCCC	TAGAACAGGCTCCTCTAG	T @ type=12s_negative
12sA40	eDNA0061Ne	CGCTTCAT:CGCTTCAT	ACTGGGATTAGATACCCC	TAGAACAGGCTCCTCTAG	T @ type=12s_negative
12sA60	eDNA0062a	GCTAAGTC:GCTAAGTC	ACTGGGATTAGATACCCC	TAGAACAGGCTCCTCTAG	T @ type=12s_sample
12sA61	eDNA0062b	GCTCAACT:GCTCAACT	ACTGGGATTAGATACCCC	TAGAACAGGCTCCTCTAG	T @ type=12s_sample
12sA62	eDNA0062c	GCTCTCTA:GCTCTCTA	ACTGGGATTAGATACCCC	TAGAACAGGCTCCTCTAG	T @ type=12s_sample
12sA63	eDNA0062d	GGATATGC:GGATATGC	ACTGGGATTAGATACCCC	TAGAACAGGCTCCTCTAG	T @ type=12s_sample
12sA64	eDNA0062e	GGGGTTTT:GGGGTTTT	ACTGGGATTAGATACCCC	TAGAACAGGCTCCTCTAG	T @ type=12s_sample
12sA48	eDNA0062Na	CTGTACAG:CTGTACAG	ACTGGGATTAGATACCCC	TAGAACAGGCTCCTCTAG	T @ type=12s_negative
12sA49	eDNA0062Nb	CTTAGCTC:CTTAGCTC	ACTGGGATTAGATACCCC	TAGAACAGGCTCCTCTAG	T @ type=12s_negative
12sA50	eDNA0062Nc	GAAGCATG:GAAGCATG	ACTGGGATTAGATACCCC	TAGAACAGGCTCCTCTAG	T @ type=12s_negative
12sA51	eDNA0062Nd	GAAGTCAC:GAAGTCAC	ACTGGGATTAGATACCCC	TAGAACAGGCTCCTCTAG	T @ type=12s_negative
12sA52	eDNA0062Ne	GACCTACA:GACCTACA	ACTGGGATTAGATACCCC	TAGAACAGGCTCCTCTAG	T @ type=12s_negative
12sA72	eDNA0063a	GTCAGTGA:GTCAGTGA	ACTGGGATTAGATACCCC	TAGAACAGGCTCCTCTAG	T @ type=12s_sample
12sA73	eDNA0063b	GTCTTCTC:GTCTTCTC	ACTGGGATTAGATACCCC	TAGAACAGGCTCCTCTAG	T @ type=12s_sample
12sA74	eDNA0063c	GTTCGCAT:GTTCGCAT	ACTGGGATTAGATACCCC	TAGAACAGGCTCCTCTAG	T @ type=12s_sample
12sA75	eDNA0063d	GTTGTGCA:GTTGTGCA	ACTGGGATTAGATACCCC	TAGAACAGGCTCCTCTAG	T @ type=12s_sample
12sA76	eDNA0063e	TAACGACG:TAACGACG	ACTGGGATTAGATACCCC	TAGAACAGGCTCCTCTAG	T @ type=12s_sample
12sA84	eDNA0063Na	TCCAGAAG:TCCAGAAG	ACTGGGATTAGATACCCC	TAGAACAGGCTCCTCTAG	T @ type=12s_negative
12sA85	eDNA0063Nb	TCCGTTTG:TCCGTTTG	ACTGGGATTAGATACCCC	TAGAACAGGCTCCTCTAG	T @ type=12s_negative
12sA86	eDNA0063Nc	TCGCCAAT:TCGCCAAT	ACTGGGATTAGATACCCC	TAGAACAGGCTCCTCTAG	T @ type=12s_negative
12sA87	eDNA0063Nd	TCTAGCCT:TCTAGCCT	ACTGGGATTAGATACCCC	TAGAACAGGCTCCTCTAG	T @ type=12s_negative
12sA88	eDNA0063Ne	TCTATGGG:TCTATGGG	ACTGGGATTAGATACCCC	TAGAACAGGCTCCTCTAG	T @ type=12s_negative
12sA19	eDNA0064a	AGTGATCC:AGTGATCC	ACTGGGATTAGATACCCC	TAGAACAGGCTCCTCTAG	T @ type=12s_sample
12sA20	eDNA0064b	AGTGGCAA:AGTGGCAA	ACTGGGATTAGATACCCC	TAGAACAGGCTCCTCTAG	T @ type=12s_sample
12sA21	eDNA0064c	ATACCCTG:ATACCCTG	ACTGGGATTAGATACCCC	TAGAACAGGCTCCTCTAG	T @ type=12s_sample
12sA22	eDNA0064d	ATCGCCAT:ATCGCCAT	ACTGGGATTAGATACCCC	TAGAACAGGCTCCTCTAG	T @ type=12s_sample
12sA23	eDNA0064e	ATGACTGC:ATGACTGC	ACTGGGATTAGATACCCC	TAGAACAGGCTCCTCTAG	T @ type=12s_sample
12sA07	eDNA0064Na	AATTCGGC:AATTCGGC	ACTGGGATTAGATACCCC	TAGAACAGGCTCCTCTAG	T @ type=12s_negative
12sA09	eDNA0064Nb	ACAGGACT:ACAGGACT	ACTGGGATTAGATACCCC	TAGAACAGGCTCCTCTAG	T @ type=12s_negative
12sA08	eDNA0064Nc	ACCGCATA:ACCGCATA	ACTGGGATTAGATACCCC	TAGAACAGGCTCCTCTAG	T @ type=12s_negative
12sA10	eDNA0064Nd	ACCTTGCT:ACCTTGCT	ACTGGGATTAGATACCCC	TAGAACAGGCTCCTCTAG	T @ type=12s_negative
12sA11	eDNA0064Ne	ACGAACTG:ACGAACTG	ACTGGGATTAGATACCCC	TAGAACAGGCTCCTCTAG	T @ type=12s_negative
12sA31	eDNA0065a	CCAAGTGT:CCAAGTGT	ACTGGGATTAGATACCCC	TAGAACAGGCTCCTCTAG	T @ type=12s_sample
12sA32	eDNA0065b	CCACAGAT:CCACAGAT	ACTGGGATTAGATACCCC	TAGAACAGGCTCCTCTAG	T @ type=12s_sample
12sA33	eDNA0065c	CCGATACA:CCGATACA	ACTGGGATTAGATACCCC	TAGAACAGGCTCCTCTAG	T @ type=12s_sample
12sA34	eDNA0065d	CCGTAAGT:CCGTAAGT	ACTGGGATTAGATACCCC	TAGAACAGGCTCCTCTAG	T @ type=12s_sample
12sA35	eDNA0065e	CCGTTTAC:CCGTTTAC	ACTGGGATTAGATACCCC	TAGAACAGGCTCCTCTAG	T @ type=12s_sample
12sA43	eDNA0065Na	CTATCACC:CTATCACC	ACTGGGATTAGATACCCC	TAGAACAGGCTCCTCTAG	T @ type=12s_negative
12sA44	eDNA0065Nb	CTCGTAAG:CTCGTAAG	ACTGGGATTAGATACCCC	TAGAACAGGCTCCTCTAG	T @ type=12s_negative
12sA45	eDNA0065Nc	CTCTGTTG:CTCTGTTG	ACTGGGATTAGATACCCC	TAGAACAGGCTCCTCTAG	T @ type=12s_negative
12sA46	eDNA0065Nd	CTGCTCTT:CTGCTCTT	ACTGGGATTAGATACCCC	TAGAACAGGCTCCTCTAG	T @ type=12s_negative
12sA47	eDNA0065Ne	CTGGATTC:CTGGATTC	ACTGGGATTAGATACCCC	TAGAACAGGCTCCTCTAG	T @ type=12s_negative
12sA67	eDNA0066a	GGTGAAGA:GGTGAAGA	ACTGGGATTAGATACCCC	TAGAACAGGCTCCTCTAG	T @ type=12s_sample
12sA68	eDNA0066b	GGTTACTG:GGTTACTG	ACTGGGATTAGATACCCC	TAGAACAGGCTCCTCTAG	T @ type=12s_sample
12sA69	eDNA0066c	GGTTTGGT:GGTTTGGT	ACTGGGATTAGATACCCC	TAGAACAGGCTCCTCTAG	T @ type=12s_sample
12sA70	eDNA0066d	GTACCTGT:GTACCTGT	ACTGGGATTAGATACCCC	TAGAACAGGCTCCTCTAG	T @ type=12s_sample
12sA71	eDNA0066e	GTCACACT:GTCACACT	ACTGGGATTAGATACCCC	TAGAACAGGCTCCTCTAG	T @ type=12s_sample
12sA55	eDNA0066Na	GATTGAGG:GATTGAGG	ACTGGGATTAGATACCCC	TAGAACAGGCTCCTCTAG	T @ type=12s_negative
12sA56	eDNA0066Nb	GCAAACGA:GCAAACGA	ACTGGGATTAGATACCCC	TAGAACAGGCTCCTCTAG	T @ type=12s_negative
12sA57	eDNA0066Nc	GCATCGAA:GCATCGAA	ACTGGGATTAGATACCCC	TAGAACAGGCTCCTCTAG	T @ type=12s_negative
12sA58	eDNA0066Nd	GCCCATAA:GCCCATAA	ACTGGGATTAGATACCCC	TAGAACAGGCTCCTCTAG	T @ type=12s_negative
12sA59	eDNA0066Ne	GCGTGTTA:GCGTGTTA	ACTGGGATTAGATACCCC	TAGAACAGGCTCCTCTAG	T @ type=12s_negative
12sA79	eDNA0067a	TAGCTGTG:TAGCTGTG	ACTGGGATTAGATACCCC	TAGAACAGGCTCCTCTAG	T @ type=12s_sample
12sA80	eDNA0067b	TAGGGCTA:TAGGGCTA	ACTGGGATTAGATACCCC	TAGAACAGGCTCCTCTAG	T @ type=12s_sample
12sA81	eDNA0067c	TATCCCGT:TATCCCGT	ACTGGGATTAGATACCCC	TAGAACAGGCTCCTCTAG	T @ type=12s_sample
12sA82	eDNA0067d	TCACGTTC:TCACGTTC	ACTGGGATTAGATACCCC	TAGAACAGGCTCCTCTAG	T @ type=12s_sample
12sA83	eDNA0067e	TCAGAGCA:TCAGAGCA	ACTGGGATTAGATACCCC	TAGAACAGGCTCCTCTAG	T @ type=12s_sample
12sA91	eDNA0067Na	TGCATTGC:TGCATTGC	ACTGGGATTAGATACCCC	TAGAACAGGCTCCTCTAG	T @ type=12s_negative
12sA92	eDNA0067Nb	TGGATCAG:TGGATCAG	ACTGGGATTAGATACCCC	TAGAACAGGCTCCTCTAG	T @ type=12s_negative
12sA93	eDNA0067Nc	TGGTCTTC:TGGTCTTC	ACTGGGATTAGATACCCC	TAGAACAGGCTCCTCTAG	T @ type=12s_negative
12sA94	eDNA0067Nd	TGTCGTAG:TGTCGTAG	ACTGGGATTAGATACCCC	TAGAACAGGCTCCTCTAG	T @ type=12s_negative
12sA95	eDNA0067Ne	TTACAGGG:TTACAGGG	ACTGGGATTAGATACCCC	TAGAACAGGCTCCTCTAG	T @ type=12s_negative

## Sheet: AFC004_12sLib4
#experiment	sample	tags	forward_primer	reverse_primer	extra_information
12sA05	12sLib4_PCRNa1	AAGCCTCT:AAGCCTCT	ACTGGGATTAGATACCCC	TAGAACAGGCTCCTCTAG	T @ type=12s_negative
12sA17	12sLib4_PCRNa2	AGGCAATC:AGGCAATC	ACTGGGATTAGATACCCC	TAGAACAGGCTCCTCTAG	T @ type=12s_negative
12sA29	12sLib4_PCRNa3	CATCAGCA:CATCAGCA	ACTGGGATTAGATACCCC	TAGAACAGGCTCCTCTAG	T @ type=12s_negative
12sA41	12sLib4_PCRNa4	CGGAATGA:CGGAATGA	ACTGGGATTAGATACCCC	TAGAACAGGCTCCTCTAG	T @ type=12s_negative
12sA53	12sLib4_PCRNa5	GACGAGTT:GACGAGTT	ACTGGGATTAGATACCCC	TAGAACAGGCTCCTCTAG	T @ type=12s_negative
12sA06	12sLib4_PCRNb1	AAGGTACC:AAGGTACC	ACTGGGATTAGATACCCC	TAGAACAGGCTCCTCTAG	T @ type=12s_negative
12sA18	12sLib4_PCRNb2	AGGTTCGA:AGGTTCGA	ACTGGGATTAGATACCCC	TAGAACAGGCTCCTCTAG	T @ type=12s_negative
12sA30	12sLib4_PCRNb3	CATGTGTC:CATGTGTC	ACTGGGATTAGATACCCC	TAGAACAGGCTCCTCTAG	T @ type=12s_negative
12sA41	12sLib4_PCRNb4	CGGTGAAA:CGGTGAAA	ACTGGGATTAGATACCCC	TAGAACAGGCTCCTCTAG	T @ type=12s_negative
12sA42	12sLib4_PCRNb5	GAGATGCT:GAGATGCT	ACTGGGATTAGATACCCC	TAGAACAGGCTCCTCTAG	T @ type=12s_negative
12sA54	eDNA0068a	ACTAGAGC:ACTAGAGC	ACTGGGATTAGATACCCC	TAGAACAGGCTCCTCTAG	T @ type=12s_sample
12sA13	eDNA0068b	ACTCGGTT:ACTCGGTT	ACTGGGATTAGATACCCC	TAGAACAGGCTCCTCTAG	T @ type=12s_sample
12sA14	eDNA0068c	AGAGACGT:AGAGACGT	ACTGGGATTAGATACCCC	TAGAACAGGCTCCTCTAG	T @ type=12s_sample
12sA15	eDNA0068d	AGCTCTAG:AGCTCTAG	ACTGGGATTAGATACCCC	TAGAACAGGCTCCTCTAG	T @ type=12s_sample
12sA16	eDNA0068e	AGGACGAA:AGGACGAA	ACTGGGATTAGATACCCC	TAGAACAGGCTCCTCTAG	T @ type=12s_sample
12sA00	eDNA0068Na	AAAGCCCA:AAAGCCCA	ACTGGGATTAGATACCCC	TAGAACAGGCTCCTCTAG	T @ type=12s_negative
12sA01	eDNA0068Nb	AACATCCG:AACATCCG	ACTGGGATTAGATACCCC	TAGAACAGGCTCCTCTAG	T @ type=12s_negative
12sA02	eDNA0068Nc	AACCATGC:AACCATGC	ACTGGGATTAGATACCCC	TAGAACAGGCTCCTCTAG	T @ type=12s_negative
12sA03	eDNA0068Nd	AACCGGAA:AACCGGAA	ACTGGGATTAGATACCCC	TAGAACAGGCTCCTCTAG	T @ type=12s_negative
12sA04	eDNA0068Ne	AAGAGGTC:AAGAGGTC	ACTGGGATTAGATACCCC	TAGAACAGGCTCCTCTAG	T @ type=12s_negative
12sA24	eDNA0069a	ATGGGTAG:ATGGGTAG	ACTGGGATTAGATACCCC	TAGAACAGGCTCCTCTAG	T @ type=12s_sample
12sA25	eDNA0069b	ATTTGCCG:ATTTGCCG	ACTGGGATTAGATACCCC	TAGAACAGGCTCCTCTAG	T @ type=12s_sample
12sA26	eDNA0069c	CAATTGCG:CAATTGCG	ACTGGGATTAGATACCCC	TAGAACAGGCTCCTCTAG	T @ type=12s_sample
12sA27	eDNA0069d	CACAAAGG:CACAAAGG	ACTGGGATTAGATACCCC	TAGAACAGGCTCCTCTAG	T @ type=12s_sample
12sA28	eDNA0069e	CAGACTAG:CAGACTAG	ACTGGGATTAGATACCCC	TAGAACAGGCTCCTCTAG	T @ type=12s_sample
12sA36	eDNA0069Na	CGACATTG:CGACATTG	ACTGGGATTAGATACCCC	TAGAACAGGCTCCTCTAG	T @ type=12s_negative
12sA37	eDNA0069Nb	CGAGCTAT:CGAGCTAT	ACTGGGATTAGATACCCC	TAGAACAGGCTCCTCTAG	T @ type=12s_negative
12sA38	eDNA0069Nc	CGATACCA:CGATACCA	ACTGGGATTAGATACCCC	TAGAACAGGCTCCTCTAG	T @ type=12s_negative
12sA39	eDNA0069Nd	CGCATGTA:CGCATGTA	ACTGGGATTAGATACCCC	TAGAACAGGCTCCTCTAG	T @ type=12s_negative
12sA40	eDNA0069Ne	CGCTTCAT:CGCTTCAT	ACTGGGATTAGATACCCC	TAGAACAGGCTCCTCTAG	T @ type=12s_negative
12sA60	eDNA0070a	GCTAAGTC:GCTAAGTC	ACTGGGATTAGATACCCC	TAGAACAGGCTCCTCTAG	T @ type=12s_sample
12sA61	eDNA0070b	GCTCAACT:GCTCAACT	ACTGGGATTAGATACCCC	TAGAACAGGCTCCTCTAG	T @ type=12s_sample
12sA62	eDNA0070c	GCTCTCTA:GCTCTCTA	ACTGGGATTAGATACCCC	TAGAACAGGCTCCTCTAG	T @ type=12s_sample
12sA63	eDNA0070d	GGATATGC:GGATATGC	ACTGGGATTAGATACCCC	TAGAACAGGCTCCTCTAG	T @ type=12s_sample
12sA64	eDNA0070e	GGGGTTTT:GGGGTTTT	ACTGGGATTAGATACCCC	TAGAACAGGCTCCTCTAG	T @ type=12s_sample
12sA48	eDNA0070Na	CTGTACAG:CTGTACAG	ACTGGGATTAGATACCCC	TAGAACAGGCTCCTCTAG	T @ type=12s_negative
12sA49	eDNA0070Nb	CTTAGCTC:CTTAGCTC	ACTGGGATTAGATACCCC	TAGAACAGGCTCCTCTAG	T @ type=12s_negative
12sA50	eDNA0070Nc	GAAGCATG:GAAGCATG	ACTGGGATTAGATACCCC	TAGAACAGGCTCCTCTAG	T @ type=12s_negative
12sA51	eDNA0070Nd	GAAGTCAC:GAAGTCAC	ACTGGGATTAGATACCCC	TAGAACAGGCTCCTCTAG	T @ type=12s_negative
12sA52	eDNA0070Ne	GACCTACA:GACCTACA	ACTGGGATTAGATACCCC	TAGAACAGGCTCCTCTAG	T @ type=12s_negative
12sA72	eDNA0071a	GTCAGTGA:GTCAGTGA	ACTGGGATTAGATACCCC	TAGAACAGGCTCCTCTAG	T @ type=12s_sample
12sA73	eDNA0071b	GTCTTCTC:GTCTTCTC	ACTGGGATTAGATACCCC	TAGAACAGGCTCCTCTAG	T @ type=12s_sample
12sA74	eDNA0071c	GTTCGCAT:GTTCGCAT	ACTGGGATTAGATACCCC	TAGAACAGGCTCCTCTAG	T @ type=12s_sample
12sA75	eDNA0071d	GTTGTGCA:GTTGTGCA	ACTGGGATTAGATACCCC	TAGAACAGGCTCCTCTAG	T @ type=12s_sample
12sA76	eDNA0071e	TAACGACG:TAACGACG	ACTGGGATTAGATACCCC	TAGAACAGGCTCCTCTAG	T @ type=12s_sample
12sA84	eDNA0071Na	TCCAGAAG:TCCAGAAG	ACTGGGATTAGATACCCC	TAGAACAGGCTCCTCTAG	T @ type=12s_negative
12sA85	eDNA0071Nb	TCCGTTTG:TCCGTTTG	ACTGGGATTAGATACCCC	TAGAACAGGCTCCTCTAG	T @ type=12s_negative
12sA86	eDNA0071Nc	TCGCCAAT:TCGCCAAT	ACTGGGATTAGATACCCC	TAGAACAGGCTCCTCTAG	T @ type=12s_negative
12sA87	eDNA0071Nd	TCTAGCCT:TCTAGCCT	ACTGGGATTAGATACCCC	TAGAACAGGCTCCTCTAG	T @ type=12s_negative
12sA88	eDNA0071Ne	TCTATGGG:TCTATGGG	ACTGGGATTAGATACCCC	TAGAACAGGCTCCTCTAG	T @ type=12s_negative
12sA19	eDNA0072a	AGTGATCC:AGTGATCC	ACTGGGATTAGATACCCC	TAGAACAGGCTCCTCTAG	T @ type=12s_sample
12sA20	eDNA0072b	AGTGGCAA:AGTGGCAA	ACTGGGATTAGATACCCC	TAGAACAGGCTCCTCTAG	T @ type=12s_sample
12sA21	eDNA0072c	ATACCCTG:ATACCCTG	ACTGGGATTAGATACCCC	TAGAACAGGCTCCTCTAG	T @ type=12s_sample
12sA22	eDNA0072d	ATCGCCAT:ATCGCCAT	ACTGGGATTAGATACCCC	TAGAACAGGCTCCTCTAG	T @ type=12s_sample
12sA23	eDNA0072e	ATGACTGC:ATGACTGC	ACTGGGATTAGATACCCC	TAGAACAGGCTCCTCTAG	T @ type=12s_sample
12sA07	eDNA0072Na	AATTCGGC:AATTCGGC	ACTGGGATTAGATACCCC	TAGAACAGGCTCCTCTAG	T @ type=12s_negative
12sA09	eDNA0072Nb	ACAGGACT:ACAGGACT	ACTGGGATTAGATACCCC	TAGAACAGGCTCCTCTAG	T @ type=12s_negative
12sA08	eDNA0072Nc	ACCGCATA:ACCGCATA	ACTGGGATTAGATACCCC	TAGAACAGGCTCCTCTAG	T @ type=12s_negative
12sA10	eDNA0072Nd	ACCTTGCT:ACCTTGCT	ACTGGGATTAGATACCCC	TAGAACAGGCTCCTCTAG	T @ type=12s_negative
12sA11	eDNA0072Ne	ACGAACTG:ACGAACTG	ACTGGGATTAGATACCCC	TAGAACAGGCTCCTCTAG	T @ type=12s_negative
12sA31	eDNA0073a	CCAAGTGT:CCAAGTGT	ACTGGGATTAGATACCCC	TAGAACAGGCTCCTCTAG	T @ type=12s_sample
12sA32	eDNA0073b	CCACAGAT:CCACAGAT	ACTGGGATTAGATACCCC	TAGAACAGGCTCCTCTAG	T @ type=12s_sample
12sA33	eDNA0073c	CCGATACA:CCGATACA	ACTGGGATTAGATACCCC	TAGAACAGGCTCCTCTAG	T @ type=12s_sample
12sA34	eDNA0073d	CCGTAAGT:CCGTAAGT	ACTGGGATTAGATACCCC	TAGAACAGGCTCCTCTAG	T @ type=12s_sample
12sA35	eDNA0073e	CCGTTTAC:CCGTTTAC	ACTGGGATTAGATACCCC	TAGAACAGGCTCCTCTAG	T @ type=12s_sample
12sA43	eDNA0073Na	CTATCACC:CTATCACC	ACTGGGATTAGATACCCC	TAGAACAGGCTCCTCTAG	T @ type=12s_negative
12sA44	eDNA0073Nb	CTCGTAAG:CTCGTAAG	ACTGGGATTAGATACCCC	TAGAACAGGCTCCTCTAG	T @ type=12s_negative
12sA45	eDNA0073Nc	CTCTGTTG:CTCTGTTG	ACTGGGATTAGATACCCC	TAGAACAGGCTCCTCTAG	T @ type=12s_negative
12sA46	eDNA0073Nd	CTGCTCTT:CTGCTCTT	ACTGGGATTAGATACCCC	TAGAACAGGCTCCTCTAG	T @ type=12s_negative
12sA47	eDNA0073Ne	CTGGATTC:CTGGATTC	ACTGGGATTAGATACCCC	TAGAACAGGCTCCTCTAG	T @ type=12s_negative
12sA67	eDNA0074a	GGTGAAGA:GGTGAAGA	ACTGGGATTAGATACCCC	TAGAACAGGCTCCTCTAG	T @ type=12s_sample
12sA68	eDNA0074b	GGTTACTG:GGTTACTG	ACTGGGATTAGATACCCC	TAGAACAGGCTCCTCTAG	T @ type=12s_sample
12sA69	eDNA0074c	GGTTTGGT:GGTTTGGT	ACTGGGATTAGATACCCC	TAGAACAGGCTCCTCTAG	T @ type=12s_sample
12sA70	eDNA0074d	GTACCTGT:GTACCTGT	ACTGGGATTAGATACCCC	TAGAACAGGCTCCTCTAG	T @ type=12s_sample
12sA71	eDNA0074e	GTCACACT:GTCACACT	ACTGGGATTAGATACCCC	TAGAACAGGCTCCTCTAG	T @ type=12s_sample
12sA55	eDNA0074Na	GATTGAGG:GATTGAGG	ACTGGGATTAGATACCCC	TAGAACAGGCTCCTCTAG	T @ type=12s_negative
12sA56	eDNA0074Nb	GCAAACGA:GCAAACGA	ACTGGGATTAGATACCCC	TAGAACAGGCTCCTCTAG	T @ type=12s_negative
12sA57	eDNA0074Nc	GCATCGAA:GCATCGAA	ACTGGGATTAGATACCCC	TAGAACAGGCTCCTCTAG	T @ type=12s_negative
12sA58	eDNA0074Nd	GCCCATAA:GCCCATAA	ACTGGGATTAGATACCCC	TAGAACAGGCTCCTCTAG	T @ type=12s_negative
12sA59	eDNA0074Ne	GCGTGTTA:GCGTGTTA	ACTGGGATTAGATACCCC	TAGAACAGGCTCCTCTAG	T @ type=12s_negative
12sA79	eDNA0075a	TAGCTGTG:TAGCTGTG	ACTGGGATTAGATACCCC	TAGAACAGGCTCCTCTAG	T @ type=12s_sample
12sA80	eDNA0075b	TAGGGCTA:TAGGGCTA	ACTGGGATTAGATACCCC	TAGAACAGGCTCCTCTAG	T @ type=12s_sample
12sA81	eDNA0075c	TATCCCGT:TATCCCGT	ACTGGGATTAGATACCCC	TAGAACAGGCTCCTCTAG	T @ type=12s_sample
12sA82	eDNA0075d	TCACGTTC:TCACGTTC	ACTGGGATTAGATACCCC	TAGAACAGGCTCCTCTAG	T @ type=12s_sample
12sA83	eDNA0075e	TCAGAGCA:TCAGAGCA	ACTGGGATTAGATACCCC	TAGAACAGGCTCCTCTAG	T @ type=12s_sample
12sA91	eDNA0075Na	TGCATTGC:TGCATTGC	ACTGGGATTAGATACCCC	TAGAACAGGCTCCTCTAG	T @ type=12s_negative
12sA92	eDNA0075Nb	TGGATCAG:TGGATCAG	ACTGGGATTAGATACCCC	TAGAACAGGCTCCTCTAG	T @ type=12s_negative
12sA93	eDNA0075Nc	TGGTCTTC:TGGTCTTC	ACTGGGATTAGATACCCC	TAGAACAGGCTCCTCTAG	T @ type=12s_negative
12sA94	eDNA0075Nd	TGTCGTAG:TGTCGTAG	ACTGGGATTAGATACCCC	TAGAACAGGCTCCTCTAG	T @ type=12s_negative
12sA95	eDNA0075Ne	TTACAGGG:TTACAGGG	ACTGGGATTAGATACCCC	TAGAACAGGCTCCTCTAG	T @ type=12s_negative

## Sheet: AFC005_12sLib5
#experiment	sample	tags	forward_primer	reverse_primer	extra_information
12sA05	12sLib5_PCRNa1	AAGCCTCT:AAGCCTCT	ACTGGGATTAGATACCCC	TAGAACAGGCTCCTCTAG	T @ type=12s_negative
12sA17	12sLib5_PCRNa2	AGGCAATC:AGGCAATC	ACTGGGATTAGATACCCC	TAGAACAGGCTCCTCTAG	T @ type=12s_negative
12sA29	12sLib5_PCRNa3	CATCAGCA:CATCAGCA	ACTGGGATTAGATACCCC	TAGAACAGGCTCCTCTAG	T @ type=12s_negative
12sA41	12sLib5_PCRNa4	CGGAATGA:CGGAATGA	ACTGGGATTAGATACCCC	TAGAACAGGCTCCTCTAG	T @ type=12s_negative
12sA53	12sLib5_PCRNa5	GACGAGTT:GACGAGTT	ACTGGGATTAGATACCCC	TAGAACAGGCTCCTCTAG	T @ type=12s_negative
12sA06	12sLib5_PCRNb1	AAGGTACC:AAGGTACC	ACTGGGATTAGATACCCC	TAGAACAGGCTCCTCTAG	T @ type=12s_negative
12sA18	12sLib5_PCRNb2	AGGTTCGA:AGGTTCGA	ACTGGGATTAGATACCCC	TAGAACAGGCTCCTCTAG	T @ type=12s_negative
12sA30	12sLib5_PCRNb3	CATGTGTC:CATGTGTC	ACTGGGATTAGATACCCC	TAGAACAGGCTCCTCTAG	T @ type=12s_negative
12sA41	12sLib5_PCRNb4	CGGTGAAA:CGGTGAAA	ACTGGGATTAGATACCCC	TAGAACAGGCTCCTCTAG	T @ type=12s_negative
12sA42	12sLib5_PCRNb5	GAGATGCT:GAGATGCT	ACTGGGATTAGATACCCC	TAGAACAGGCTCCTCTAG	T @ type=12s_negative
12sA54	eDNA0076a	ACTAGAGC:ACTAGAGC	ACTGGGATTAGATACCCC	TAGAACAGGCTCCTCTAG	T @ type=12s_sample
12sA13	eDNA0076b	ACTCGGTT:ACTCGGTT	ACTGGGATTAGATACCCC	TAGAACAGGCTCCTCTAG	T @ type=12s_sample
12sA14	eDNA0076c	AGAGACGT:AGAGACGT	ACTGGGATTAGATACCCC	TAGAACAGGCTCCTCTAG	T @ type=12s_sample
12sA15	eDNA0076d	AGCTCTAG:AGCTCTAG	ACTGGGATTAGATACCCC	TAGAACAGGCTCCTCTAG	T @ type=12s_sample
12sA16	eDNA0076e	AGGACGAA:AGGACGAA	ACTGGGATTAGATACCCC	TAGAACAGGCTCCTCTAG	T @ type=12s_sample
12sA00	eDNA0076Na	AAAGCCCA:AAAGCCCA	ACTGGGATTAGATACCCC	TAGAACAGGCTCCTCTAG	T @ type=12s_negative
12sA01	eDNA0076Nb	AACATCCG:AACATCCG	ACTGGGATTAGATACCCC	TAGAACAGGCTCCTCTAG	T @ type=12s_negative
12sA02	eDNA0076Nc	AACCATGC:AACCATGC	ACTGGGATTAGATACCCC	TAGAACAGGCTCCTCTAG	T @ type=12s_negative
12sA03	eDNA0076Nd	AACCGGAA:AACCGGAA	ACTGGGATTAGATACCCC	TAGAACAGGCTCCTCTAG	T @ type=12s_negative
12sA04	eDNA0076Ne	AAGAGGTC:AAGAGGTC	ACTGGGATTAGATACCCC	TAGAACAGGCTCCTCTAG	T @ type=12s_negative
12sA24	eDNA0077a	ATGGGTAG:ATGGGTAG	ACTGGGATTAGATACCCC	TAGAACAGGCTCCTCTAG	T @ type=12s_sample
12sA25	eDNA0077b	ATTTGCCG:ATTTGCCG	ACTGGGATTAGATACCCC	TAGAACAGGCTCCTCTAG	T @ type=12s_sample
12sA26	eDNA0077c	CAATTGCG:CAATTGCG	ACTGGGATTAGATACCCC	TAGAACAGGCTCCTCTAG	T @ type=12s_sample
12sA27	eDNA0077d	CACAAAGG:CACAAAGG	ACTGGGATTAGATACCCC	TAGAACAGGCTCCTCTAG	T @ type=12s_sample
12sA28	eDNA0077e	CAGACTAG:CAGACTAG	ACTGGGATTAGATACCCC	TAGAACAGGCTCCTCTAG	T @ type=12s_sample
12sA36	eDNA0077Na	CGACATTG:CGACATTG	ACTGGGATTAGATACCCC	TAGAACAGGCTCCTCTAG	T @ type=12s_negative
12sA37	eDNA0077Nb	CGAGCTAT:CGAGCTAT	ACTGGGATTAGATACCCC	TAGAACAGGCTCCTCTAG	T @ type=12s_negative
12sA38	eDNA0077Nc	CGATACCA:CGATACCA	ACTGGGATTAGATACCCC	TAGAACAGGCTCCTCTAG	T @ type=12s_negative
12sA39	eDNA0077Nd	CGCATGTA:CGCATGTA	ACTGGGATTAGATACCCC	TAGAACAGGCTCCTCTAG	T @ type=12s_negative
12sA40	eDNA0077Ne	CGCTTCAT:CGCTTCAT	ACTGGGATTAGATACCCC	TAGAACAGGCTCCTCTAG	T @ type=12s_negative
12sA60	eDNA0078a	GCTAAGTC:GCTAAGTC	ACTGGGATTAGATACCCC	TAGAACAGGCTCCTCTAG	T @ type=12s_sample
12sA61	eDNA0078b	GCTCAACT:GCTCAACT	ACTGGGATTAGATACCCC	TAGAACAGGCTCCTCTAG	T @ type=12s_sample
12sA62	eDNA0078c	GCTCTCTA:GCTCTCTA	ACTGGGATTAGATACCCC	TAGAACAGGCTCCTCTAG	T @ type=12s_sample
12sA63	eDNA0078d	GGATATGC:GGATATGC	ACTGGGATTAGATACCCC	TAGAACAGGCTCCTCTAG	T @ type=12s_sample
12sA64	eDNA0078e	GGGGTTTT:GGGGTTTT	ACTGGGATTAGATACCCC	TAGAACAGGCTCCTCTAG	T @ type=12s_sample
12sA48	eDNA0078Na	CTGTACAG:CTGTACAG	ACTGGGATTAGATACCCC	TAGAACAGGCTCCTCTAG	T @ type=12s_negative
12sA49	eDNA0078Nb	CTTAGCTC:CTTAGCTC	ACTGGGATTAGATACCCC	TAGAACAGGCTCCTCTAG	T @ type=12s_negative
12sA50	eDNA0078Nc	GAAGCATG:GAAGCATG	ACTGGGATTAGATACCCC	TAGAACAGGCTCCTCTAG	T @ type=12s_negative
12sA51	eDNA0078Nd	GAAGTCAC:GAAGTCAC	ACTGGGATTAGATACCCC	TAGAACAGGCTCCTCTAG	T @ type=12s_negative
12sA52	eDNA0078Ne	GACCTACA:GACCTACA	ACTGGGATTAGATACCCC	TAGAACAGGCTCCTCTAG	T @ type=12s_negative
12sA72	eDNA0079a	GTCAGTGA:GTCAGTGA	ACTGGGATTAGATACCCC	TAGAACAGGCTCCTCTAG	T @ type=12s_sample
12sA73	eDNA0079b	GTCTTCTC:GTCTTCTC	ACTGGGATTAGATACCCC	TAGAACAGGCTCCTCTAG	T @ type=12s_sample
12sA74	eDNA0079c	GTTCGCAT:GTTCGCAT	ACTGGGATTAGATACCCC	TAGAACAGGCTCCTCTAG	T @ type=12s_sample
12sA75	eDNA0079d	GTTGTGCA:GTTGTGCA	ACTGGGATTAGATACCCC	TAGAACAGGCTCCTCTAG	T @ type=12s_sample
12sA76	eDNA0079e	TAACGACG:TAACGACG	ACTGGGATTAGATACCCC	TAGAACAGGCTCCTCTAG	T @ type=12s_sample
12sA84	eDNA0079Na	TCCAGAAG:TCCAGAAG	ACTGGGATTAGATACCCC	TAGAACAGGCTCCTCTAG	T @ type=12s_negative
12sA85	eDNA0079Nb	TCCGTTTG:TCCGTTTG	ACTGGGATTAGATACCCC	TAGAACAGGCTCCTCTAG	T @ type=12s_negative
12sA86	eDNA0079Nc	TCGCCAAT:TCGCCAAT	ACTGGGATTAGATACCCC	TAGAACAGGCTCCTCTAG	T @ type=12s_negative
12sA87	eDNA0079Nd	TCTAGCCT:TCTAGCCT	ACTGGGATTAGATACCCC	TAGAACAGGCTCCTCTAG	T @ type=12s_negative
12sA88	eDNA0079Ne	TCTATGGG:TCTATGGG	ACTGGGATTAGATACCCC	TAGAACAGGCTCCTCTAG	T @ type=12s_negative
12sA19	eDNA0080a	AGTGATCC:AGTGATCC	ACTGGGATTAGATACCCC	TAGAACAGGCTCCTCTAG	T @ type=12s_sample
12sA20	eDNA0080b	AGTGGCAA:AGTGGCAA	ACTGGGATTAGATACCCC	TAGAACAGGCTCCTCTAG	T @ type=12s_sample
12sA21	eDNA0080c	ATACCCTG:ATACCCTG	ACTGGGATTAGATACCCC	TAGAACAGGCTCCTCTAG	T @ type=12s_sample
12sA22	eDNA0080d	ATCGCCAT:ATCGCCAT	ACTGGGATTAGATACCCC	TAGAACAGGCTCCTCTAG	T @ type=12s_sample
12sA23	eDNA0080e	ATGACTGC:ATGACTGC	ACTGGGATTAGATACCCC	TAGAACAGGCTCCTCTAG	T @ type=12s_sample
12sA07	eDNA0080Na	AATTCGGC:AATTCGGC	ACTGGGATTAGATACCCC	TAGAACAGGCTCCTCTAG	T @ type=12s_negative
12sA09	eDNA0080Nb	ACAGGACT:ACAGGACT	ACTGGGATTAGATACCCC	TAGAACAGGCTCCTCTAG	T @ type=12s_negative
12sA08	eDNA0080Nc	ACCGCATA:ACCGCATA	ACTGGGATTAGATACCCC	TAGAACAGGCTCCTCTAG	T @ type=12s_negative
12sA10	eDNA0080Nd	ACCTTGCT:ACCTTGCT	ACTGGGATTAGATACCCC	TAGAACAGGCTCCTCTAG	T @ type=12s_negative
12sA11	eDNA0080Ne	ACGAACTG:ACGAACTG	ACTGGGATTAGATACCCC	TAGAACAGGCTCCTCTAG	T @ type=12s_negative
12sA31	eDNA0081a	CCAAGTGT:CCAAGTGT	ACTGGGATTAGATACCCC	TAGAACAGGCTCCTCTAG	T @ type=12s_sample
12sA32	eDNA0081b	CCACAGAT:CCACAGAT	ACTGGGATTAGATACCCC	TAGAACAGGCTCCTCTAG	T @ type=12s_sample
12sA33	eDNA0081c	CCGATACA:CCGATACA	ACTGGGATTAGATACCCC	TAGAACAGGCTCCTCTAG	T @ type=12s_sample
12sA34	eDNA0081d	CCGTAAGT:CCGTAAGT	ACTGGGATTAGATACCCC	TAGAACAGGCTCCTCTAG	T @ type=12s_sample
12sA35	eDNA0081e	CCGTTTAC:CCGTTTAC	ACTGGGATTAGATACCCC	TAGAACAGGCTCCTCTAG	T @ type=12s_sample
12sA43	eDNA0081Na	CTATCACC:CTATCACC	ACTGGGATTAGATACCCC	TAGAACAGGCTCCTCTAG	T @ type=12s_negative
12sA44	eDNA0081Nb	CTCGTAAG:CTCGTAAG	ACTGGGATTAGATACCCC	TAGAACAGGCTCCTCTAG	T @ type=12s_negative
12sA45	eDNA0081Nc	CTCTGTTG:CTCTGTTG	ACTGGGATTAGATACCCC	TAGAACAGGCTCCTCTAG	T @ type=12s_negative
12sA46	eDNA0081Nd	CTGCTCTT:CTGCTCTT	ACTGGGATTAGATACCCC	TAGAACAGGCTCCTCTAG	T @ type=12s_negative
12sA47	eDNA0081Ne	CTGGATTC:CTGGATTC	ACTGGGATTAGATACCCC	TAGAACAGGCTCCTCTAG	T @ type=12s_negative
12sA67	eDNA0082a	GGTGAAGA:GGTGAAGA	ACTGGGATTAGATACCCC	TAGAACAGGCTCCTCTAG	T @ type=12s_sample
12sA68	eDNA0082b	GGTTACTG:GGTTACTG	ACTGGGATTAGATACCCC	TAGAACAGGCTCCTCTAG	T @ type=12s_sample
12sA69	eDNA0082c	GGTTTGGT:GGTTTGGT	ACTGGGATTAGATACCCC	TAGAACAGGCTCCTCTAG	T @ type=12s_sample
12sA70	eDNA0082d	GTACCTGT:GTACCTGT	ACTGGGATTAGATACCCC	TAGAACAGGCTCCTCTAG	T @ type=12s_sample
12sA71	eDNA0082e	GTCACACT:GTCACACT	ACTGGGATTAGATACCCC	TAGAACAGGCTCCTCTAG	T @ type=12s_sample
12sA55	eDNA0082Na	GATTGAGG:GATTGAGG	ACTGGGATTAGATACCCC	TAGAACAGGCTCCTCTAG	T @ type=12s_negative
12sA56	eDNA0082Nb	GCAAACGA:GCAAACGA	ACTGGGATTAGATACCCC	TAGAACAGGCTCCTCTAG	T @ type=12s_negative
12sA57	eDNA0082Nc	GCATCGAA:GCATCGAA	ACTGGGATTAGATACCCC	TAGAACAGGCTCCTCTAG	T @ type=12s_negative
12sA58	eDNA0082Nd	GCCCATAA:GCCCATAA	ACTGGGATTAGATACCCC	TAGAACAGGCTCCTCTAG	T @ type=12s_negative
12sA59	eDNA0082Ne	GCGTGTTA:GCGTGTTA	ACTGGGATTAGATACCCC	TAGAACAGGCTCCTCTAG	T @ type=12s_negative
12sA79	eDNA0083a	TAGCTGTG:TAGCTGTG	ACTGGGATTAGATACCCC	TAGAACAGGCTCCTCTAG	T @ type=12s_sample
12sA80	eDNA0083b	TAGGGCTA:TAGGGCTA	ACTGGGATTAGATACCCC	TAGAACAGGCTCCTCTAG	T @ type=12s_sample
12sA81	eDNA0083c	TATCCCGT:TATCCCGT	ACTGGGATTAGATACCCC	TAGAACAGGCTCCTCTAG	T @ type=12s_sample
12sA82	eDNA0083d	TCACGTTC:TCACGTTC	ACTGGGATTAGATACCCC	TAGAACAGGCTCCTCTAG	T @ type=12s_sample
12sA83	eDNA0083e	TCAGAGCA:TCAGAGCA	ACTGGGATTAGATACCCC	TAGAACAGGCTCCTCTAG	T @ type=12s_sample
12sA91	eDNA0083Na	TGCATTGC:TGCATTGC	ACTGGGATTAGATACCCC	TAGAACAGGCTCCTCTAG	T @ type=12s_negative
12sA92	eDNA0083Nb	TGGATCAG:TGGATCAG	ACTGGGATTAGATACCCC	TAGAACAGGCTCCTCTAG	T @ type=12s_negative
12sA93	eDNA0083Nc	TGGTCTTC:TGGTCTTC	ACTGGGATTAGATACCCC	TAGAACAGGCTCCTCTAG	T @ type=12s_negative
12sA94	eDNA0083Nd	TGTCGTAG:TGTCGTAG	ACTGGGATTAGATACCCC	TAGAACAGGCTCCTCTAG	T @ type=12s_negative
12sA95	eDNA0083Ne	TTACAGGG:TTACAGGG	ACTGGGATTAGATACCCC	TAGAACAGGCTCCTCTAG	T @ type=12s_negative

## Sheet: AFC006_12sLib6
#experiment	sample	tags	forward_primer	reverse_primer	extra_information
12sA05	12sLib6_PCRNa1	AAGCCTCT:AAGCCTCT	ACTGGGATTAGATACCCC	TAGAACAGGCTCCTCTAG	T @ type=12s_negative
12sA17	12sLib6_PCRNa2	AGGCAATC:AGGCAATC	ACTGGGATTAGATACCCC	TAGAACAGGCTCCTCTAG	T @ type=12s_negative
12sA29	12sLib6_PCRNa3	CATCAGCA:CATCAGCA	ACTGGGATTAGATACCCC	TAGAACAGGCTCCTCTAG	T @ type=12s_negative
12sA41	12sLib6_PCRNa4	CGGAATGA:CGGAATGA	ACTGGGATTAGATACCCC	TAGAACAGGCTCCTCTAG	T @ type=12s_negative
12sA53	12sLib6_PCRNa5	GACGAGTT:GACGAGTT	ACTGGGATTAGATACCCC	TAGAACAGGCTCCTCTAG	T @ type=12s_negative
12sA06	12sLib6_PCRNb1	AAGGTACC:AAGGTACC	ACTGGGATTAGATACCCC	TAGAACAGGCTCCTCTAG	T @ type=12s_negative
12sA18	12sLib6_PCRNb2	AGGTTCGA:AGGTTCGA	ACTGGGATTAGATACCCC	TAGAACAGGCTCCTCTAG	T @ type=12s_negative
12sA30	12sLib6_PCRNb3	CATGTGTC:CATGTGTC	ACTGGGATTAGATACCCC	TAGAACAGGCTCCTCTAG	T @ type=12s_negative
12sA41	12sLib6_PCRNb4	CGGTGAAA:CGGTGAAA	ACTGGGATTAGATACCCC	TAGAACAGGCTCCTCTAG	T @ type=12s_negative
12sA42	12sLib6_PCRNb5	GAGATGCT:GAGATGCT	ACTGGGATTAGATACCCC	TAGAACAGGCTCCTCTAG	T @ type=12s_negative
12sA54	eDNA0084a	ACTAGAGC:ACTAGAGC	ACTGGGATTAGATACCCC	TAGAACAGGCTCCTCTAG	T @ type=12s_sample
12sA13	eDNA0084b	ACTCGGTT:ACTCGGTT	ACTGGGATTAGATACCCC	TAGAACAGGCTCCTCTAG	T @ type=12s_sample
12sA14	eDNA0084c	AGAGACGT:AGAGACGT	ACTGGGATTAGATACCCC	TAGAACAGGCTCCTCTAG	T @ type=12s_sample
12sA15	eDNA0084d	AGCTCTAG:AGCTCTAG	ACTGGGATTAGATACCCC	TAGAACAGGCTCCTCTAG	T @ type=12s_sample
12sA16	eDNA0084e	AGGACGAA:AGGACGAA	ACTGGGATTAGATACCCC	TAGAACAGGCTCCTCTAG	T @ type=12s_sample
12sA00	eDNA0084Na	AAAGCCCA:AAAGCCCA	ACTGGGATTAGATACCCC	TAGAACAGGCTCCTCTAG	T @ type=12s_negative
12sA01	eDNA0084Nb	AACATCCG:AACATCCG	ACTGGGATTAGATACCCC	TAGAACAGGCTCCTCTAG	T @ type=12s_negative
12sA02	eDNA0084Nc	AACCATGC:AACCATGC	ACTGGGATTAGATACCCC	TAGAACAGGCTCCTCTAG	T @ type=12s_negative
12sA03	eDNA0084Nd	AACCGGAA:AACCGGAA	ACTGGGATTAGATACCCC	TAGAACAGGCTCCTCTAG	T @ type=12s_negative
12sA04	eDNA0084Ne	AAGAGGTC:AAGAGGTC	ACTGGGATTAGATACCCC	TAGAACAGGCTCCTCTAG	T @ type=12s_negative
12sA24	eDNA0085a	ATGGGTAG:ATGGGTAG	ACTGGGATTAGATACCCC	TAGAACAGGCTCCTCTAG	T @ type=12s_sample
12sA25	eDNA0085b	ATTTGCCG:ATTTGCCG	ACTGGGATTAGATACCCC	TAGAACAGGCTCCTCTAG	T @ type=12s_sample
12sA26	eDNA0085c	CAATTGCG:CAATTGCG	ACTGGGATTAGATACCCC	TAGAACAGGCTCCTCTAG	T @ type=12s_sample
12sA27	eDNA0085d	CACAAAGG:CACAAAGG	ACTGGGATTAGATACCCC	TAGAACAGGCTCCTCTAG	T @ type=12s_sample
12sA28	eDNA0085e	CAGACTAG:CAGACTAG	ACTGGGATTAGATACCCC	TAGAACAGGCTCCTCTAG	T @ type=12s_sample
12sA36	eDNA0085Na	CGACATTG:CGACATTG	ACTGGGATTAGATACCCC	TAGAACAGGCTCCTCTAG	T @ type=12s_negative
12sA37	eDNA0085Nb	CGAGCTAT:CGAGCTAT	ACTGGGATTAGATACCCC	TAGAACAGGCTCCTCTAG	T @ type=12s_negative
12sA38	eDNA0085Nc	CGATACCA:CGATACCA	ACTGGGATTAGATACCCC	TAGAACAGGCTCCTCTAG	T @ type=12s_negative
12sA39	eDNA0085Nd	CGCATGTA:CGCATGTA	ACTGGGATTAGATACCCC	TAGAACAGGCTCCTCTAG	T @ type=12s_negative
12sA40	eDNA0085Ne	CGCTTCAT:CGCTTCAT	ACTGGGATTAGATACCCC	TAGAACAGGCTCCTCTAG	T @ type=12s_negative
12sA60	eDNA0086a	GCTAAGTC:GCTAAGTC	ACTGGGATTAGATACCCC	TAGAACAGGCTCCTCTAG	T @ type=12s_sample
12sA61	eDNA0086b	GCTCAACT:GCTCAACT	ACTGGGATTAGATACCCC	TAGAACAGGCTCCTCTAG	T @ type=12s_sample
12sA62	eDNA0086c	GCTCTCTA:GCTCTCTA	ACTGGGATTAGATACCCC	TAGAACAGGCTCCTCTAG	T @ type=12s_sample
12sA63	eDNA0086d	GGATATGC:GGATATGC	ACTGGGATTAGATACCCC	TAGAACAGGCTCCTCTAG	T @ type=12s_sample
12sA64	eDNA0086e	GGGGTTTT:GGGGTTTT	ACTGGGATTAGATACCCC	TAGAACAGGCTCCTCTAG	T @ type=12s_sample
12sA48	eDNA0086Na	CTGTACAG:CTGTACAG	ACTGGGATTAGATACCCC	TAGAACAGGCTCCTCTAG	T @ type=12s_negative
12sA49	eDNA0086Nb	CTTAGCTC:CTTAGCTC	ACTGGGATTAGATACCCC	TAGAACAGGCTCCTCTAG	T @ type=12s_negative
12sA50	eDNA0086Nc	GAAGCATG:GAAGCATG	ACTGGGATTAGATACCCC	TAGAACAGGCTCCTCTAG	T @ type=12s_negative
12sA51	eDNA0086Nd	GAAGTCAC:GAAGTCAC	ACTGGGATTAGATACCCC	TAGAACAGGCTCCTCTAG	T @ type=12s_negative
12sA52	eDNA0086Ne	GACCTACA:GACCTACA	ACTGGGATTAGATACCCC	TAGAACAGGCTCCTCTAG	T @ type=12s_negative
12sA72	eDNA0087a	GTCAGTGA:GTCAGTGA	ACTGGGATTAGATACCCC	TAGAACAGGCTCCTCTAG	T @ type=12s_sample
12sA73	eDNA0087b	GTCTTCTC:GTCTTCTC	ACTGGGATTAGATACCCC	TAGAACAGGCTCCTCTAG	T @ type=12s_sample
12sA74	eDNA0087c	GTTCGCAT:GTTCGCAT	ACTGGGATTAGATACCCC	TAGAACAGGCTCCTCTAG	T @ type=12s_sample
12sA75	eDNA0087d	GTTGTGCA:GTTGTGCA	ACTGGGATTAGATACCCC	TAGAACAGGCTCCTCTAG	T @ type=12s_sample
12sA76	eDNA0087e	TAACGACG:TAACGACG	ACTGGGATTAGATACCCC	TAGAACAGGCTCCTCTAG	T @ type=12s_sample
12sA84	eDNA0087Na	TCCAGAAG:TCCAGAAG	ACTGGGATTAGATACCCC	TAGAACAGGCTCCTCTAG	T @ type=12s_negative
12sA85	eDNA0087Nb	TCCGTTTG:TCCGTTTG	ACTGGGATTAGATACCCC	TAGAACAGGCTCCTCTAG	T @ type=12s_negative
12sA86	eDNA0087Nc	TCGCCAAT:TCGCCAAT	ACTGGGATTAGATACCCC	TAGAACAGGCTCCTCTAG	T @ type=12s_negative
12sA87	eDNA0087Nd	TCTAGCCT:TCTAGCCT	ACTGGGATTAGATACCCC	TAGAACAGGCTCCTCTAG	T @ type=12s_negative
12sA88	eDNA0087Ne	TCTATGGG:TCTATGGG	ACTGGGATTAGATACCCC	TAGAACAGGCTCCTCTAG	T @ type=12s_negative
12sA19	eDNA0088a	AGTGATCC:AGTGATCC	ACTGGGATTAGATACCCC	TAGAACAGGCTCCTCTAG	T @ type=12s_sample
12sA20	eDNA0088b	AGTGGCAA:AGTGGCAA	ACTGGGATTAGATACCCC	TAGAACAGGCTCCTCTAG	T @ type=12s_sample
12sA21	eDNA0088c	ATACCCTG:ATACCCTG	ACTGGGATTAGATACCCC	TAGAACAGGCTCCTCTAG	T @ type=12s_sample
12sA22	eDNA0088d	ATCGCCAT:ATCGCCAT	ACTGGGATTAGATACCCC	TAGAACAGGCTCCTCTAG	T @ type=12s_sample
12sA23	eDNA0088e	ATGACTGC:ATGACTGC	ACTGGGATTAGATACCCC	TAGAACAGGCTCCTCTAG	T @ type=12s_sample
12sA07	eDNA0088Na	AATTCGGC:AATTCGGC	ACTGGGATTAGATACCCC	TAGAACAGGCTCCTCTAG	T @ type=12s_negative
12sA09	eDNA0088Nb	ACAGGACT:ACAGGACT	ACTGGGATTAGATACCCC	TAGAACAGGCTCCTCTAG	T @ type=12s_negative
12sA08	eDNA0088Nc	ACCGCATA:ACCGCATA	ACTGGGATTAGATACCCC	TAGAACAGGCTCCTCTAG	T @ type=12s_negative
12sA10	eDNA0088Nd	ACCTTGCT:ACCTTGCT	ACTGGGATTAGATACCCC	TAGAACAGGCTCCTCTAG	T @ type=12s_negative
12sA11	eDNA0088Ne	ACGAACTG:ACGAACTG	ACTGGGATTAGATACCCC	TAGAACAGGCTCCTCTAG	T @ type=12s_negative
12sA31	eDNA0089a	CCAAGTGT:CCAAGTGT	ACTGGGATTAGATACCCC	TAGAACAGGCTCCTCTAG	T @ type=12s_sample
12sA32	eDNA0089b	CCACAGAT:CCACAGAT	ACTGGGATTAGATACCCC	TAGAACAGGCTCCTCTAG	T @ type=12s_sample
12sA33	eDNA0089c	CCGATACA:CCGATACA	ACTGGGATTAGATACCCC	TAGAACAGGCTCCTCTAG	T @ type=12s_sample
12sA34	eDNA0089d	CCGTAAGT:CCGTAAGT	ACTGGGATTAGATACCCC	TAGAACAGGCTCCTCTAG	T @ type=12s_sample
12sA35	eDNA0089e	CCGTTTAC:CCGTTTAC	ACTGGGATTAGATACCCC	TAGAACAGGCTCCTCTAG	T @ type=12s_sample
12sA43	eDNA0089Na	CTATCACC:CTATCACC	ACTGGGATTAGATACCCC	TAGAACAGGCTCCTCTAG	T @ type=12s_negative
12sA44	eDNA0089Nb	CTCGTAAG:CTCGTAAG	ACTGGGATTAGATACCCC	TAGAACAGGCTCCTCTAG	T @ type=12s_negative
12sA45	eDNA0089Nc	CTCTGTTG:CTCTGTTG	ACTGGGATTAGATACCCC	TAGAACAGGCTCCTCTAG	T @ type=12s_negative
12sA46	eDNA0089Nd	CTGCTCTT:CTGCTCTT	ACTGGGATTAGATACCCC	TAGAACAGGCTCCTCTAG	T @ type=12s_negative
12sA47	eDNA0089Ne	CTGGATTC:CTGGATTC	ACTGGGATTAGATACCCC	TAGAACAGGCTCCTCTAG	T @ type=12s_negative
12sA67	eDNA0090a	GGTGAAGA:GGTGAAGA	ACTGGGATTAGATACCCC	TAGAACAGGCTCCTCTAG	T @ type=12s_sample
12sA68	eDNA0090b	GGTTACTG:GGTTACTG	ACTGGGATTAGATACCCC	TAGAACAGGCTCCTCTAG	T @ type=12s_sample
12sA69	eDNA0090c	GGTTTGGT:GGTTTGGT	ACTGGGATTAGATACCCC	TAGAACAGGCTCCTCTAG	T @ type=12s_sample
12sA70	eDNA0090d	GTACCTGT:GTACCTGT	ACTGGGATTAGATACCCC	TAGAACAGGCTCCTCTAG	T @ type=12s_sample
12sA71	eDNA0090e	GTCACACT:GTCACACT	ACTGGGATTAGATACCCC	TAGAACAGGCTCCTCTAG	T @ type=12s_sample
12sA55	eDNA0090Na	GATTGAGG:GATTGAGG	ACTGGGATTAGATACCCC	TAGAACAGGCTCCTCTAG	T @ type=12s_negative
12sA56	eDNA0090Nb	GCAAACGA:GCAAACGA	ACTGGGATTAGATACCCC	TAGAACAGGCTCCTCTAG	T @ type=12s_negative
12sA57	eDNA0090Nc	GCATCGAA:GCATCGAA	ACTGGGATTAGATACCCC	TAGAACAGGCTCCTCTAG	T @ type=12s_negative
12sA58	eDNA0090Nd	GCCCATAA:GCCCATAA	ACTGGGATTAGATACCCC	TAGAACAGGCTCCTCTAG	T @ type=12s_negative
12sA59	eDNA0090Ne	GCGTGTTA:GCGTGTTA	ACTGGGATTAGATACCCC	TAGAACAGGCTCCTCTAG	T @ type=12s_negative
12sA79	eDNA0091a	TAGCTGTG:TAGCTGTG	ACTGGGATTAGATACCCC	TAGAACAGGCTCCTCTAG	T @ type=12s_sample
12sA80	eDNA0091b	TAGGGCTA:TAGGGCTA	ACTGGGATTAGATACCCC	TAGAACAGGCTCCTCTAG	T @ type=12s_sample
12sA81	eDNA0091c	TATCCCGT:TATCCCGT	ACTGGGATTAGATACCCC	TAGAACAGGCTCCTCTAG	T @ type=12s_sample
12sA82	eDNA0091d	TCACGTTC:TCACGTTC	ACTGGGATTAGATACCCC	TAGAACAGGCTCCTCTAG	T @ type=12s_sample
12sA83	eDNA0091e	TCAGAGCA:TCAGAGCA	ACTGGGATTAGATACCCC	TAGAACAGGCTCCTCTAG	T @ type=12s_sample
12sA91	eDNA0091Na	TGCATTGC:TGCATTGC	ACTGGGATTAGATACCCC	TAGAACAGGCTCCTCTAG	T @ type=12s_negative
12sA92	eDNA0091Nb	TGGATCAG:TGGATCAG	ACTGGGATTAGATACCCC	TAGAACAGGCTCCTCTAG	T @ type=12s_negative
12sA93	eDNA0091Nc	TGGTCTTC:TGGTCTTC	ACTGGGATTAGATACCCC	TAGAACAGGCTCCTCTAG	T @ type=12s_negative
12sA94	eDNA0091Nd	TGTCGTAG:TGTCGTAG	ACTGGGATTAGATACCCC	TAGAACAGGCTCCTCTAG	T @ type=12s_negative
12sA95	eDNA0091Ne	TTACAGGG:TTACAGGG	ACTGGGATTAGATACCCC	TAGAACAGGCTCCTCTAG	T @ type=12s_negative

## Sheet: AFC007_shCOiLib1_F1
#experiment	sample	tags	forward_primer	reverse_primer	extra_information
shC05	shCOILib1_PCRNa1	AAGCCTCT:AAGCCTCT	TCAACCAACCACAAAGACATTGGCAC	AAGATTACAAAAGCGTGGGC	T @ type=shCOI_negative
shC17	shCOILib1_PCRNa2	AGGCAATC:AGGCAATC	TCAACCAACCACAAAGACATTGGCAC	AAGATTACAAAAGCGTGGGC	T @ type=shCOI_negative
shC29	shCOILib1_PCRNa3	CATCAGCA:CATCAGCA	TCAACCAACCACAAAGACATTGGCAC	AAGATTACAAAAGCGTGGGC	T @ type=shCOI_negative
shC41	shCOILib1_PCRNa4	CGGAATGA:CGGAATGA	TCAACCAACCACAAAGACATTGGCAC	AAGATTACAAAAGCGTGGGC	T @ type=shCOI_negative
shC53	shCOILib1_PCRNa5	GACGAGTT:GACGAGTT	TCAACCAACCACAAAGACATTGGCAC	AAGATTACAAAAGCGTGGGC	T @ type=shCOI_negative
shC06	shCOILib1_PCRNb1	AAGGTACC:AAGGTACC	TCAACCAACCACAAAGACATTGGCAC	AAGATTACAAAAGCGTGGGC	T @ type=shCOI_negative
shC18	shCOILib1_PCRNb2	AGGTTCGA:AGGTTCGA	TCAACCAACCACAAAGACATTGGCAC	AAGATTACAAAAGCGTGGGC	T @ type=shCOI_negative
shC30	shCOILib1_PCRNb3	CATGTGTC:CATGTGTC	TCAACCAACCACAAAGACATTGGCAC	AAGATTACAAAAGCGTGGGC	T @ type=shCOI_negative
shC42	shCOILib1_PCRNb4	CGGTGAAA:CGGTGAAA	TCAACCAACCACAAAGACATTGGCAC	AAGATTACAAAAGCGTGGGC	T @ type=shCOI_negative
shC54	shCOILib1_PCRNb5	GAGATGCT:GAGATGCT	TCAACCAACCACAAAGACATTGGCAC	AAGATTACAAAAGCGTGGGC	T @ type=shCOI_negative
shC12	eDNA0044a	ACTAGAGC:ACTAGAGC	TCAACCAACCACAAAGACATTGGCAC	AAGATTACAAAAGCGTGGGC	T @ type=shCOI_sample
shC13	eDNA0044b	ACTCGGTT:ACTCGGTT	TCAACCAACCACAAAGACATTGGCAC	AAGATTACAAAAGCGTGGGC	T @ type=shCOI_sample
shC14	eDNA0044c	AGAGACGT:AGAGACGT	TCAACCAACCACAAAGACATTGGCAC	AAGATTACAAAAGCGTGGGC	T @ type=shCOI_sample
shC15	eDNA0044d	AGCTCTAG:AGCTCTAG	TCAACCAACCACAAAGACATTGGCAC	AAGATTACAAAAGCGTGGGC	T @ type=shCOI_sample
shC16	eDNA0044e	AGGACGAA:AGGACGAA	TCAACCAACCACAAAGACATTGGCAC	AAGATTACAAAAGCGTGGGC	T @ type=shCOI_sample
shC00	eDNA0044Na	AAAGCCCA:AAAGCCCA	TCAACCAACCACAAAGACATTGGCAC	AAGATTACAAAAGCGTGGGC	T @ type=shCOI_negative
shC01	eDNA0044Nb	AACATCCG:AACATCCG	TCAACCAACCACAAAGACATTGGCAC	AAGATTACAAAAGCGTGGGC	T @ type=shCOI_negative
shC02	eDNA0044Nc	AACCATGC:AACCATGC	TCAACCAACCACAAAGACATTGGCAC	AAGATTACAAAAGCGTGGGC	T @ type=shCOI_negative
shC03	eDNA0044Nd	AACCGGAA:AACCGGAA	TCAACCAACCACAAAGACATTGGCAC	AAGATTACAAAAGCGTGGGC	T @ type=shCOI_negative
shC04	eDNA0044Ne	AAGAGGTC:AAGAGGTC	TCAACCAACCACAAAGACATTGGCAC	AAGATTACAAAAGCGTGGGC	T @ type=shCOI_negative
shC24	eDNA0045a	ATGGGTAG:ATGGGTAG	TCAACCAACCACAAAGACATTGGCAC	AAGATTACAAAAGCGTGGGC	T @ type=shCOI_sample
shC25	eDNA0045b	ATTTGCCG:ATTTGCCG	TCAACCAACCACAAAGACATTGGCAC	AAGATTACAAAAGCGTGGGC	T @ type=shCOI_sample
shC26	eDNA0045c	CAATTGCG:CAATTGCG	TCAACCAACCACAAAGACATTGGCAC	AAGATTACAAAAGCGTGGGC	T @ type=shCOI_sample
shC27	eDNA0045d	CACAAAGG:CACAAAGG	TCAACCAACCACAAAGACATTGGCAC	AAGATTACAAAAGCGTGGGC	T @ type=shCOI_sample
shC28	eDNA0045e	CAGACTAG:CAGACTAG	TCAACCAACCACAAAGACATTGGCAC	AAGATTACAAAAGCGTGGGC	T @ type=shCOI_sample
shC36	eDNA0045Na	CGACATTG:CGACATTG	TCAACCAACCACAAAGACATTGGCAC	AAGATTACAAAAGCGTGGGC	T @ type=shCOI_negative
shC37	eDNA0045Nb	CGAGCTAT:CGAGCTAT	TCAACCAACCACAAAGACATTGGCAC	AAGATTACAAAAGCGTGGGC	T @ type=shCOI_negative
shC38	eDNA0045Nc	CGATACCA:CGATACCA	TCAACCAACCACAAAGACATTGGCAC	AAGATTACAAAAGCGTGGGC	T @ type=shCOI_negative
shC39	eDNA0045Nd	CGCATGTA:CGCATGTA	TCAACCAACCACAAAGACATTGGCAC	AAGATTACAAAAGCGTGGGC	T @ type=shCOI_negative
shC40	eDNA0045Ne	CGCTTCAT:CGCTTCAT	TCAACCAACCACAAAGACATTGGCAC	AAGATTACAAAAGCGTGGGC	T @ type=shCOI_negative
shC60	eDNA0046a	GCTAAGTC:GCTAAGTC	TCAACCAACCACAAAGACATTGGCAC	AAGATTACAAAAGCGTGGGC	T @ type=shCOI_sample
shC61	eDNA0046b	GCTCAACT:GCTCAACT	TCAACCAACCACAAAGACATTGGCAC	AAGATTACAAAAGCGTGGGC	T @ type=shCOI_sample
shC62	eDNA0046c	GCTCTCTA:GCTCTCTA	TCAACCAACCACAAAGACATTGGCAC	AAGATTACAAAAGCGTGGGC	T @ type=shCOI_sample
shC63	eDNA0046d	GGATATGC:GGATATGC	TCAACCAACCACAAAGACATTGGCAC	AAGATTACAAAAGCGTGGGC	T @ type=shCOI_sample
shC64	eDNA0046e	GGGGTTTT:GGGGTTTT	TCAACCAACCACAAAGACATTGGCAC	AAGATTACAAAAGCGTGGGC	T @ type=shCOI_sample
shC48	eDNA0046Na	CTGTACAG:CTGTACAG	TCAACCAACCACAAAGACATTGGCAC	AAGATTACAAAAGCGTGGGC	T @ type=shCOI_negative
shC49	eDNA0046Nb	CTTAGCTC:CTTAGCTC	TCAACCAACCACAAAGACATTGGCAC	AAGATTACAAAAGCGTGGGC	T @ type=shCOI_negative
shC50	eDNA0046Nc	GAAGCATG:GAAGCATG	TCAACCAACCACAAAGACATTGGCAC	AAGATTACAAAAGCGTGGGC	T @ type=shCOI_negative
shC51	eDNA0046Nd	GAAGTCAC:GAAGTCAC	TCAACCAACCACAAAGACATTGGCAC	AAGATTACAAAAGCGTGGGC	T @ type=shCOI_negative
shC52	eDNA0046Ne	GACCTACA:GACCTACA	TCAACCAACCACAAAGACATTGGCAC	AAGATTACAAAAGCGTGGGC	T @ type=shCOI_negative
shC72	eDNA0047a	GTCAGTGA:GTCAGTGA	TCAACCAACCACAAAGACATTGGCAC	AAGATTACAAAAGCGTGGGC	T @ type=shCOI_sample
shC73	eDNA0047b	GTCTTCTC:GTCTTCTC	TCAACCAACCACAAAGACATTGGCAC	AAGATTACAAAAGCGTGGGC	T @ type=shCOI_sample
shC74	eDNA0047c	GTTCGCAT:GTTCGCAT	TCAACCAACCACAAAGACATTGGCAC	AAGATTACAAAAGCGTGGGC	T @ type=shCOI_sample
shC75	eDNA0047d	GTTGTGCA:GTTGTGCA	TCAACCAACCACAAAGACATTGGCAC	AAGATTACAAAAGCGTGGGC	T @ type=shCOI_sample
shC76	eDNA0047e	TAACGACG:TAACGACG	TCAACCAACCACAAAGACATTGGCAC	AAGATTACAAAAGCGTGGGC	T @ type=shCOI_sample
shC84	eDNA0047Na	TCCAGAAG:TCCAGAAG	TCAACCAACCACAAAGACATTGGCAC	AAGATTACAAAAGCGTGGGC	T @ type=shCOI_negative
shC85	eDNA0047Nb	TCCGTTTG:TCCGTTTG	TCAACCAACCACAAAGACATTGGCAC	AAGATTACAAAAGCGTGGGC	T @ type=shCOI_negative
shC86	eDNA0047Nc	TCGCCAAT:TCGCCAAT	TCAACCAACCACAAAGACATTGGCAC	AAGATTACAAAAGCGTGGGC	T @ type=shCOI_negative
shC87	eDNA0047Nd	TCTAGCCT:TCTAGCCT	TCAACCAACCACAAAGACATTGGCAC	AAGATTACAAAAGCGTGGGC	T @ type=shCOI_negative
shC88	eDNA0047Ne	TCTATGGG:TCTATGGG	TCAACCAACCACAAAGACATTGGCAC	AAGATTACAAAAGCGTGGGC	T @ type=shCOI_negative
shC19	eDNA0048a	AGTGATCC:AGTGATCC	TCAACCAACCACAAAGACATTGGCAC	AAGATTACAAAAGCGTGGGC	T @ type=shCOI_sample
shC20	eDNA0048b	AGTGGCAA:AGTGGCAA	TCAACCAACCACAAAGACATTGGCAC	AAGATTACAAAAGCGTGGGC	T @ type=shCOI_sample
shC21	eDNA0048c	ATACCCTG:ATACCCTG	TCAACCAACCACAAAGACATTGGCAC	AAGATTACAAAAGCGTGGGC	T @ type=shCOI_sample
shC22	eDNA0048d	ATCGCCAT:ATCGCCAT	TCAACCAACCACAAAGACATTGGCAC	AAGATTACAAAAGCGTGGGC	T @ type=shCOI_sample
shC23	eDNA0048e	ATGACTGC:ATGACTGC	TCAACCAACCACAAAGACATTGGCAC	AAGATTACAAAAGCGTGGGC	T @ type=shCOI_sample
shC07	eDNA0048Na	AATTCGGC:AATTCGGC	TCAACCAACCACAAAGACATTGGCAC	AAGATTACAAAAGCGTGGGC	T @ type=shCOI_negative
shC08	eDNA0048Nb	ACCGCATA:ACCGCATA	TCAACCAACCACAAAGACATTGGCAC	AAGATTACAAAAGCGTGGGC	T @ type=shCOI_negative
shC09	eDNA0048Nc	ACAGGACT:ACAGGACT	TCAACCAACCACAAAGACATTGGCAC	AAGATTACAAAAGCGTGGGC	T @ type=shCOI_negative
shC10	eDNA0048Nd	ACCTTGCT:ACCTTGCT	TCAACCAACCACAAAGACATTGGCAC	AAGATTACAAAAGCGTGGGC	T @ type=shCOI_negative
shC11	eDNA0048Ne	ACGAACTG:ACGAACTG	TCAACCAACCACAAAGACATTGGCAC	AAGATTACAAAAGCGTGGGC	T @ type=shCOI_negative
shC31	eDNA0049a	CCAAGTGT:CCAAGTGT	TCAACCAACCACAAAGACATTGGCAC	AAGATTACAAAAGCGTGGGC	T @ type=shCOI_sample
shC32	eDNA0049b	CCACAGAT:CCACAGAT	TCAACCAACCACAAAGACATTGGCAC	AAGATTACAAAAGCGTGGGC	T @ type=shCOI_sample
shC33	eDNA0049c	CCGATACA:CCGATACA	TCAACCAACCACAAAGACATTGGCAC	AAGATTACAAAAGCGTGGGC	T @ type=shCOI_sample
shC34	eDNA0049d	CCGTAAGT:CCGTAAGT	TCAACCAACCACAAAGACATTGGCAC	AAGATTACAAAAGCGTGGGC	T @ type=shCOI_sample
shC35	eDNA0049e	CCGTTTAC:CCGTTTAC	TCAACCAACCACAAAGACATTGGCAC	AAGATTACAAAAGCGTGGGC	T @ type=shCOI_sample
shC43	eDNA0049Na	CTATCACC:CTATCACC	TCAACCAACCACAAAGACATTGGCAC	AAGATTACAAAAGCGTGGGC	T @ type=shCOI_negative
shC44	eDNA0049Nb	CTCGTAAG:CTCGTAAG	TCAACCAACCACAAAGACATTGGCAC	AAGATTACAAAAGCGTGGGC	T @ type=shCOI_negative
shC45	eDNA0049Nc	CTCTGTTG:CTCTGTTG	TCAACCAACCACAAAGACATTGGCAC	AAGATTACAAAAGCGTGGGC	T @ type=shCOI_negative
shC46	eDNA0049Nd	CTGCTCTT:CTGCTCTT	TCAACCAACCACAAAGACATTGGCAC	AAGATTACAAAAGCGTGGGC	T @ type=shCOI_negative
shC47	eDNA0049Ne	CTGGATTC:CTGGATTC	TCAACCAACCACAAAGACATTGGCAC	AAGATTACAAAAGCGTGGGC	T @ type=shCOI_negative
shC67	eDNA0050a	GGTGAAGA:GGTGAAGA	TCAACCAACCACAAAGACATTGGCAC	AAGATTACAAAAGCGTGGGC	T @ type=shCOI_sample
shC68	eDNA0050b	GGTTACTG:GGTTACTG	TCAACCAACCACAAAGACATTGGCAC	AAGATTACAAAAGCGTGGGC	T @ type=shCOI_sample
shC69	eDNA0050c	GGTTTGGT:GGTTTGGT	TCAACCAACCACAAAGACATTGGCAC	AAGATTACAAAAGCGTGGGC	T @ type=shCOI_sample
shC70	eDNA0050d	GTACCTGT:GTACCTGT	TCAACCAACCACAAAGACATTGGCAC	AAGATTACAAAAGCGTGGGC	T @ type=shCOI_sample
shC71	eDNA0050e	GTCACACT:GTCACACT	TCAACCAACCACAAAGACATTGGCAC	AAGATTACAAAAGCGTGGGC	T @ type=shCOI_sample
shC55	eDNA0050Na	GATTGAGG:GATTGAGG	TCAACCAACCACAAAGACATTGGCAC	AAGATTACAAAAGCGTGGGC	T @ type=shCOI_negative
shC56	eDNA0050Nb	GCAAACGA:GCAAACGA	TCAACCAACCACAAAGACATTGGCAC	AAGATTACAAAAGCGTGGGC	T @ type=shCOI_negative
shC57	eDNA0050Nc	GCATCGAA:GCATCGAA	TCAACCAACCACAAAGACATTGGCAC	AAGATTACAAAAGCGTGGGC	T @ type=shCOI_negative
shC58	eDNA0050Nd	GCCCATAA:GCCCATAA	TCAACCAACCACAAAGACATTGGCAC	AAGATTACAAAAGCGTGGGC	T @ type=shCOI_negative
shC59	eDNA0050Ne	GCGTGTTA:GCGTGTTA	TCAACCAACCACAAAGACATTGGCAC	AAGATTACAAAAGCGTGGGC	T @ type=shCOI_negative
shC79	eDNA0051a	TAGCTGTG:TAGCTGTG	TCAACCAACCACAAAGACATTGGCAC	AAGATTACAAAAGCGTGGGC	T @ type=shCOI_sample
shC80	eDNA0051b	TAGGGCTA:TAGGGCTA	TCAACCAACCACAAAGACATTGGCAC	AAGATTACAAAAGCGTGGGC	T @ type=shCOI_sample
shC81	eDNA0051c	TATCCCGT:TATCCCGT	TCAACCAACCACAAAGACATTGGCAC	AAGATTACAAAAGCGTGGGC	T @ type=shCOI_sample
shC82	eDNA0051d	TCACGTTC:TCACGTTC	TCAACCAACCACAAAGACATTGGCAC	AAGATTACAAAAGCGTGGGC	T @ type=shCOI_sample
shC83	eDNA0051e	TCAGAGCA:TCAGAGCA	TCAACCAACCACAAAGACATTGGCAC	AAGATTACAAAAGCGTGGGC	T @ type=shCOI_sample
shC91	eDNA0051Na	TGCATTGC:TGCATTGC	TCAACCAACCACAAAGACATTGGCAC	AAGATTACAAAAGCGTGGGC	T @ type=shCOI_negative
shC92	eDNA0051Nb	TGGATCAG:TGGATCAG	TCAACCAACCACAAAGACATTGGCAC	AAGATTACAAAAGCGTGGGC	T @ type=shCOI_negative
shC93	eDNA0051Nc	TGGTCTTC:TGGTCTTC	TCAACCAACCACAAAGACATTGGCAC	AAGATTACAAAAGCGTGGGC	T @ type=shCOI_negative
shC94	eDNA0051Nd	TGTCGTAG:TGTCGTAG	TCAACCAACCACAAAGACATTGGCAC	AAGATTACAAAAGCGTGGGC	T @ type=shCOI_negative
shC95	eDNA0051Ne	TTACAGGG:TTACAGGG	TCAACCAACCACAAAGACATTGGCAC	AAGATTACAAAAGCGTGGGC	T @ type=shCOI_negative

## Sheet: AFC007_shCOiLib1_F2
#experiment	sample	tags	forward_primer	reverse_primer	extra_information
shC05	shCOILib1_PCRNa1	AAGCCTCT:AAGCCTCT	TCGACTAATCATAAAGATATCGGCAC	AAGATTACAAAAGCGTGGGC	T @ type=shCOI_negative
shC17	shCOILib1_PCRNa2	AGGCAATC:AGGCAATC	TCGACTAATCATAAAGATATCGGCAC	AAGATTACAAAAGCGTGGGC	T @ type=shCOI_negative
shC29	shCOILib1_PCRNa3	CATCAGCA:CATCAGCA	TCGACTAATCATAAAGATATCGGCAC	AAGATTACAAAAGCGTGGGC	T @ type=shCOI_negative
shC41	shCOILib1_PCRNa4	CGGAATGA:CGGAATGA	TCGACTAATCATAAAGATATCGGCAC	AAGATTACAAAAGCGTGGGC	T @ type=shCOI_negative
shC53	shCOILib1_PCRNa5	GACGAGTT:GACGAGTT	TCGACTAATCATAAAGATATCGGCAC	AAGATTACAAAAGCGTGGGC	T @ type=shCOI_negative
shC06	shCOILib1_PCRNb1	AAGGTACC:AAGGTACC	TCGACTAATCATAAAGATATCGGCAC	AAGATTACAAAAGCGTGGGC	T @ type=shCOI_negative
shC18	shCOILib1_PCRNb2	AGGTTCGA:AGGTTCGA	TCGACTAATCATAAAGATATCGGCAC	AAGATTACAAAAGCGTGGGC	T @ type=shCOI_negative
shC30	shCOILib1_PCRNb3	CATGTGTC:CATGTGTC	TCGACTAATCATAAAGATATCGGCAC	AAGATTACAAAAGCGTGGGC	T @ type=shCOI_negative
shC42	shCOILib1_PCRNb4	CGGTGAAA:CGGTGAAA	TCGACTAATCATAAAGATATCGGCAC	AAGATTACAAAAGCGTGGGC	T @ type=shCOI_negative
shC54	shCOILib1_PCRNb5	GAGATGCT:GAGATGCT	TCGACTAATCATAAAGATATCGGCAC	AAGATTACAAAAGCGTGGGC	T @ type=shCOI_negative
shC12	eDNA0044a	ACTAGAGC:ACTAGAGC	TCGACTAATCATAAAGATATCGGCAC	AAGATTACAAAAGCGTGGGC	T @ type=shCOI_sample
shC13	eDNA0044b	ACTCGGTT:ACTCGGTT	TCGACTAATCATAAAGATATCGGCAC	AAGATTACAAAAGCGTGGGC	T @ type=shCOI_sample
shC14	eDNA0044c	AGAGACGT:AGAGACGT	TCGACTAATCATAAAGATATCGGCAC	AAGATTACAAAAGCGTGGGC	T @ type=shCOI_sample
shC15	eDNA0044d	AGCTCTAG:AGCTCTAG	TCGACTAATCATAAAGATATCGGCAC	AAGATTACAAAAGCGTGGGC	T @ type=shCOI_sample
shC16	eDNA0044e	AGGACGAA:AGGACGAA	TCGACTAATCATAAAGATATCGGCAC	AAGATTACAAAAGCGTGGGC	T @ type=shCOI_sample
shC00	eDNA0044Na	AAAGCCCA:AAAGCCCA	TCGACTAATCATAAAGATATCGGCAC	AAGATTACAAAAGCGTGGGC	T @ type=shCOI_negative
shC01	eDNA0044Nb	AACATCCG:AACATCCG	TCGACTAATCATAAAGATATCGGCAC	AAGATTACAAAAGCGTGGGC	T @ type=shCOI_negative
shC02	eDNA0044Nc	AACCATGC:AACCATGC	TCGACTAATCATAAAGATATCGGCAC	AAGATTACAAAAGCGTGGGC	T @ type=shCOI_negative
shC03	eDNA0044Nd	AACCGGAA:AACCGGAA	TCGACTAATCATAAAGATATCGGCAC	AAGATTACAAAAGCGTGGGC	T @ type=shCOI_negative
shC04	eDNA0044Ne	AAGAGGTC:AAGAGGTC	TCGACTAATCATAAAGATATCGGCAC	AAGATTACAAAAGCGTGGGC	T @ type=shCOI_negative
shC24	eDNA0045a	ATGGGTAG:ATGGGTAG	TCGACTAATCATAAAGATATCGGCAC	AAGATTACAAAAGCGTGGGC	T @ type=shCOI_sample
shC25	eDNA0045b	ATTTGCCG:ATTTGCCG	TCGACTAATCATAAAGATATCGGCAC	AAGATTACAAAAGCGTGGGC	T @ type=shCOI_sample
shC26	eDNA0045c	CAATTGCG:CAATTGCG	TCGACTAATCATAAAGATATCGGCAC	AAGATTACAAAAGCGTGGGC	T @ type=shCOI_sample
shC27	eDNA0045d	CACAAAGG:CACAAAGG	TCGACTAATCATAAAGATATCGGCAC	AAGATTACAAAAGCGTGGGC	T @ type=shCOI_sample
shC28	eDNA0045e	CAGACTAG:CAGACTAG	TCGACTAATCATAAAGATATCGGCAC	AAGATTACAAAAGCGTGGGC	T @ type=shCOI_sample
shC36	eDNA0045Na	CGACATTG:CGACATTG	TCGACTAATCATAAAGATATCGGCAC	AAGATTACAAAAGCGTGGGC	T @ type=shCOI_negative
shC37	eDNA0045Nb	CGAGCTAT:CGAGCTAT	TCGACTAATCATAAAGATATCGGCAC	AAGATTACAAAAGCGTGGGC	T @ type=shCOI_negative
shC38	eDNA0045Nc	CGATACCA:CGATACCA	TCGACTAATCATAAAGATATCGGCAC	AAGATTACAAAAGCGTGGGC	T @ type=shCOI_negative
shC39	eDNA0045Nd	CGCATGTA:CGCATGTA	TCGACTAATCATAAAGATATCGGCAC	AAGATTACAAAAGCGTGGGC	T @ type=shCOI_negative
shC40	eDNA0045Ne	CGCTTCAT:CGCTTCAT	TCGACTAATCATAAAGATATCGGCAC	AAGATTACAAAAGCGTGGGC	T @ type=shCOI_negative
shC60	eDNA0046a	GCTAAGTC:GCTAAGTC	TCGACTAATCATAAAGATATCGGCAC	AAGATTACAAAAGCGTGGGC	T @ type=shCOI_sample
shC61	eDNA0046b	GCTCAACT:GCTCAACT	TCGACTAATCATAAAGATATCGGCAC	AAGATTACAAAAGCGTGGGC	T @ type=shCOI_sample
shC62	eDNA0046c	GCTCTCTA:GCTCTCTA	TCGACTAATCATAAAGATATCGGCAC	AAGATTACAAAAGCGTGGGC	T @ type=shCOI_sample
shC63	eDNA0046d	GGATATGC:GGATATGC	TCGACTAATCATAAAGATATCGGCAC	AAGATTACAAAAGCGTGGGC	T @ type=shCOI_sample
shC64	eDNA0046e	GGGGTTTT:GGGGTTTT	TCGACTAATCATAAAGATATCGGCAC	AAGATTACAAAAGCGTGGGC	T @ type=shCOI_sample
shC48	eDNA0046Na	CTGTACAG:CTGTACAG	TCGACTAATCATAAAGATATCGGCAC	AAGATTACAAAAGCGTGGGC	T @ type=shCOI_negative
shC49	eDNA0046Nb	CTTAGCTC:CTTAGCTC	TCGACTAATCATAAAGATATCGGCAC	AAGATTACAAAAGCGTGGGC	T @ type=shCOI_negative
shC50	eDNA0046Nc	GAAGCATG:GAAGCATG	TCGACTAATCATAAAGATATCGGCAC	AAGATTACAAAAGCGTGGGC	T @ type=shCOI_negative
shC51	eDNA0046Nd	GAAGTCAC:GAAGTCAC	TCGACTAATCATAAAGATATCGGCAC	AAGATTACAAAAGCGTGGGC	T @ type=shCOI_negative
shC52	eDNA0046Ne	GACCTACA:GACCTACA	TCGACTAATCATAAAGATATCGGCAC	AAGATTACAAAAGCGTGGGC	T @ type=shCOI_negative
shC72	eDNA0047a	GTCAGTGA:GTCAGTGA	TCGACTAATCATAAAGATATCGGCAC	AAGATTACAAAAGCGTGGGC	T @ type=shCOI_sample
shC73	eDNA0047b	GTCTTCTC:GTCTTCTC	TCGACTAATCATAAAGATATCGGCAC	AAGATTACAAAAGCGTGGGC	T @ type=shCOI_sample
shC74	eDNA0047c	GTTCGCAT:GTTCGCAT	TCGACTAATCATAAAGATATCGGCAC	AAGATTACAAAAGCGTGGGC	T @ type=shCOI_sample
shC75	eDNA0047d	GTTGTGCA:GTTGTGCA	TCGACTAATCATAAAGATATCGGCAC	AAGATTACAAAAGCGTGGGC	T @ type=shCOI_sample
shC76	eDNA0047e	TAACGACG:TAACGACG	TCGACTAATCATAAAGATATCGGCAC	AAGATTACAAAAGCGTGGGC	T @ type=shCOI_sample
shC84	eDNA0047Na	TCCAGAAG:TCCAGAAG	TCGACTAATCATAAAGATATCGGCAC	AAGATTACAAAAGCGTGGGC	T @ type=shCOI_negative
shC85	eDNA0047Nb	TCCGTTTG:TCCGTTTG	TCGACTAATCATAAAGATATCGGCAC	AAGATTACAAAAGCGTGGGC	T @ type=shCOI_negative
shC86	eDNA0047Nc	TCGCCAAT:TCGCCAAT	TCGACTAATCATAAAGATATCGGCAC	AAGATTACAAAAGCGTGGGC	T @ type=shCOI_negative
shC87	eDNA0047Nd	TCTAGCCT:TCTAGCCT	TCGACTAATCATAAAGATATCGGCAC	AAGATTACAAAAGCGTGGGC	T @ type=shCOI_negative
shC88	eDNA0047Ne	TCTATGGG:TCTATGGG	TCGACTAATCATAAAGATATCGGCAC	AAGATTACAAAAGCGTGGGC	T @ type=shCOI_negative
shC19	eDNA0048a	AGTGATCC:AGTGATCC	TCGACTAATCATAAAGATATCGGCAC	AAGATTACAAAAGCGTGGGC	T @ type=shCOI_sample
shC20	eDNA0048b	AGTGGCAA:AGTGGCAA	TCGACTAATCATAAAGATATCGGCAC	AAGATTACAAAAGCGTGGGC	T @ type=shCOI_sample
shC21	eDNA0048c	ATACCCTG:ATACCCTG	TCGACTAATCATAAAGATATCGGCAC	AAGATTACAAAAGCGTGGGC	T @ type=shCOI_sample
shC22	eDNA0048d	ATCGCCAT:ATCGCCAT	TCGACTAATCATAAAGATATCGGCAC	AAGATTACAAAAGCGTGGGC	T @ type=shCOI_sample
shC23	eDNA0048e	ATGACTGC:ATGACTGC	TCGACTAATCATAAAGATATCGGCAC	AAGATTACAAAAGCGTGGGC	T @ type=shCOI_sample
shC07	eDNA0048Na	AATTCGGC:AATTCGGC	TCGACTAATCATAAAGATATCGGCAC	AAGATTACAAAAGCGTGGGC	T @ type=shCOI_negative
shC08	eDNA0048Nb	ACCGCATA:ACCGCATA	TCGACTAATCATAAAGATATCGGCAC	AAGATTACAAAAGCGTGGGC	T @ type=shCOI_negative
shC09	eDNA0048Nc	ACAGGACT:ACAGGACT	TCGACTAATCATAAAGATATCGGCAC	AAGATTACAAAAGCGTGGGC	T @ type=shCOI_negative
shC10	eDNA0048Nd	ACCTTGCT:ACCTTGCT	TCGACTAATCATAAAGATATCGGCAC	AAGATTACAAAAGCGTGGGC	T @ type=shCOI_negative
shC11	eDNA0048Ne	ACGAACTG:ACGAACTG	TCGACTAATCATAAAGATATCGGCAC	AAGATTACAAAAGCGTGGGC	T @ type=shCOI_negative
shC31	eDNA0049a	CCAAGTGT:CCAAGTGT	TCGACTAATCATAAAGATATCGGCAC	AAGATTACAAAAGCGTGGGC	T @ type=shCOI_sample
shC32	eDNA0049b	CCACAGAT:CCACAGAT	TCGACTAATCATAAAGATATCGGCAC	AAGATTACAAAAGCGTGGGC	T @ type=shCOI_sample
shC33	eDNA0049c	CCGATACA:CCGATACA	TCGACTAATCATAAAGATATCGGCAC	AAGATTACAAAAGCGTGGGC	T @ type=shCOI_sample
shC34	eDNA0049d	CCGTAAGT:CCGTAAGT	TCGACTAATCATAAAGATATCGGCAC	AAGATTACAAAAGCGTGGGC	T @ type=shCOI_sample
shC35	eDNA0049e	CCGTTTAC:CCGTTTAC	TCGACTAATCATAAAGATATCGGCAC	AAGATTACAAAAGCGTGGGC	T @ type=shCOI_sample
shC43	eDNA0049Na	CTATCACC:CTATCACC	TCGACTAATCATAAAGATATCGGCAC	AAGATTACAAAAGCGTGGGC	T @ type=shCOI_negative
shC44	eDNA0049Nb	CTCGTAAG:CTCGTAAG	TCGACTAATCATAAAGATATCGGCAC	AAGATTACAAAAGCGTGGGC	T @ type=shCOI_negative
shC45	eDNA0049Nc	CTCTGTTG:CTCTGTTG	TCGACTAATCATAAAGATATCGGCAC	AAGATTACAAAAGCGTGGGC	T @ type=shCOI_negative
shC46	eDNA0049Nd	CTGCTCTT:CTGCTCTT	TCGACTAATCATAAAGATATCGGCAC	AAGATTACAAAAGCGTGGGC	T @ type=shCOI_negative
shC47	eDNA0049Ne	CTGGATTC:CTGGATTC	TCGACTAATCATAAAGATATCGGCAC	AAGATTACAAAAGCGTGGGC	T @ type=shCOI_negative
shC67	eDNA0050a	GGTGAAGA:GGTGAAGA	TCGACTAATCATAAAGATATCGGCAC	AAGATTACAAAAGCGTGGGC	T @ type=shCOI_sample
shC68	eDNA0050b	GGTTACTG:GGTTACTG	TCGACTAATCATAAAGATATCGGCAC	AAGATTACAAAAGCGTGGGC	T @ type=shCOI_sample
shC69	eDNA0050c	GGTTTGGT:GGTTTGGT	TCGACTAATCATAAAGATATCGGCAC	AAGATTACAAAAGCGTGGGC	T @ type=shCOI_sample
shC70	eDNA0050d	GTACCTGT:GTACCTGT	TCGACTAATCATAAAGATATCGGCAC	AAGATTACAAAAGCGTGGGC	T @ type=shCOI_sample
shC71	eDNA0050e	GTCACACT:GTCACACT	TCGACTAATCATAAAGATATCGGCAC	AAGATTACAAAAGCGTGGGC	T @ type=shCOI_sample
shC55	eDNA0050Na	GATTGAGG:GATTGAGG	TCGACTAATCATAAAGATATCGGCAC	AAGATTACAAAAGCGTGGGC	T @ type=shCOI_negative
shC56	eDNA0050Nb	GCAAACGA:GCAAACGA	TCGACTAATCATAAAGATATCGGCAC	AAGATTACAAAAGCGTGGGC	T @ type=shCOI_negative
shC57	eDNA0050Nc	GCATCGAA:GCATCGAA	TCGACTAATCATAAAGATATCGGCAC	AAGATTACAAAAGCGTGGGC	T @ type=shCOI_negative
shC58	eDNA0050Nd	GCCCATAA:GCCCATAA	TCGACTAATCATAAAGATATCGGCAC	AAGATTACAAAAGCGTGGGC	T @ type=shCOI_negative
shC59	eDNA0050Ne	GCGTGTTA:GCGTGTTA	TCGACTAATCATAAAGATATCGGCAC	AAGATTACAAAAGCGTGGGC	T @ type=shCOI_negative
shC79	eDNA0051a	TAGCTGTG:TAGCTGTG	TCGACTAATCATAAAGATATCGGCAC	AAGATTACAAAAGCGTGGGC	T @ type=shCOI_sample
shC80	eDNA0051b	TAGGGCTA:TAGGGCTA	TCGACTAATCATAAAGATATCGGCAC	AAGATTACAAAAGCGTGGGC	T @ type=shCOI_sample
shC81	eDNA0051c	TATCCCGT:TATCCCGT	TCGACTAATCATAAAGATATCGGCAC	AAGATTACAAAAGCGTGGGC	T @ type=shCOI_sample
shC82	eDNA0051d	TCACGTTC:TCACGTTC	TCGACTAATCATAAAGATATCGGCAC	AAGATTACAAAAGCGTGGGC	T @ type=shCOI_sample
shC83	eDNA0051e	TCAGAGCA:TCAGAGCA	TCGACTAATCATAAAGATATCGGCAC	AAGATTACAAAAGCGTGGGC	T @ type=shCOI_sample
shC91	eDNA0051Na	TGCATTGC:TGCATTGC	TCGACTAATCATAAAGATATCGGCAC	AAGATTACAAAAGCGTGGGC	T @ type=shCOI_negative
shC92	eDNA0051Nb	TGGATCAG:TGGATCAG	TCGACTAATCATAAAGATATCGGCAC	AAGATTACAAAAGCGTGGGC	T @ type=shCOI_negative
shC93	eDNA0051Nc	TGGTCTTC:TGGTCTTC	TCGACTAATCATAAAGATATCGGCAC	AAGATTACAAAAGCGTGGGC	T @ type=shCOI_negative
shC94	eDNA0051Nd	TGTCGTAG:TGTCGTAG	TCGACTAATCATAAAGATATCGGCAC	AAGATTACAAAAGCGTGGGC	T @ type=shCOI_negative
shC95	eDNA0051Ne	TTACAGGG:TTACAGGG	TCGACTAATCATAAAGATATCGGCAC	AAGATTACAAAAGCGTGGGC	T @ type=shCOI_negative

## Sheet: AFC008_shCOiLib2_F1
#experiment	sample	tags	forward_primer	reverse_primer	extra_information
shC05	shCOILib2_PCRNa1	AAGCCTCT:AAGCCTCT	TCAACCAACCACAAAGACATTGGCAC	AAGATTACAAAAGCGTGGGC	T @ type=shCOI_negative
shC17	shCOILib2_PCRNa2	AGGCAATC:AGGCAATC	TCAACCAACCACAAAGACATTGGCAC	AAGATTACAAAAGCGTGGGC	T @ type=shCOI_negative
shC29	shCOILib2_PCRNa3	CATCAGCA:CATCAGCA	TCAACCAACCACAAAGACATTGGCAC	AAGATTACAAAAGCGTGGGC	T @ type=shCOI_negative
shC41	shCOILib2_PCRNa4	CGGAATGA:CGGAATGA	TCAACCAACCACAAAGACATTGGCAC	AAGATTACAAAAGCGTGGGC	T @ type=shCOI_negative
shC53	shCOILib2_PCRNa5	GACGAGTT:GACGAGTT	TCAACCAACCACAAAGACATTGGCAC	AAGATTACAAAAGCGTGGGC	T @ type=shCOI_negative
shC06	shCOILib2_PCRNb1	AAGGTACC:AAGGTACC	TCAACCAACCACAAAGACATTGGCAC	AAGATTACAAAAGCGTGGGC	T @ type=shCOI_negative
shC18	shCOILib2_PCRNb2	AGGTTCGA:AGGTTCGA	TCAACCAACCACAAAGACATTGGCAC	AAGATTACAAAAGCGTGGGC	T @ type=shCOI_negative
shC30	shCOILib2_PCRNb3	CATGTGTC:CATGTGTC	TCAACCAACCACAAAGACATTGGCAC	AAGATTACAAAAGCGTGGGC	T @ type=shCOI_negative
shC42	shCOILib2_PCRNb4	CGGTGAAA:CGGTGAAA	TCAACCAACCACAAAGACATTGGCAC	AAGATTACAAAAGCGTGGGC	T @ type=shCOI_negative
shC54	shCOILib2_PCRNb5	GAGATGCT:GAGATGCT	TCAACCAACCACAAAGACATTGGCAC	AAGATTACAAAAGCGTGGGC	T @ type=shCOI_negative
shC12	eDNA0052a	ACTAGAGC:ACTAGAGC	TCAACCAACCACAAAGACATTGGCAC	AAGATTACAAAAGCGTGGGC	T @ type=shCOI_sample
shC13	eDNA0052b	ACTCGGTT:ACTCGGTT	TCAACCAACCACAAAGACATTGGCAC	AAGATTACAAAAGCGTGGGC	T @ type=shCOI_sample
shC14	eDNA0052c	AGAGACGT:AGAGACGT	TCAACCAACCACAAAGACATTGGCAC	AAGATTACAAAAGCGTGGGC	T @ type=shCOI_sample
shC15	eDNA0052d	AGCTCTAG:AGCTCTAG	TCAACCAACCACAAAGACATTGGCAC	AAGATTACAAAAGCGTGGGC	T @ type=shCOI_sample
shC16	eDNA0052e	AGGACGAA:AGGACGAA	TCAACCAACCACAAAGACATTGGCAC	AAGATTACAAAAGCGTGGGC	T @ type=shCOI_sample
shC00	eDNA0052Na	AAAGCCCA:AAAGCCCA	TCAACCAACCACAAAGACATTGGCAC	AAGATTACAAAAGCGTGGGC	T @ type=shCOI_negative
shC01	eDNA0052Nb	AACATCCG:AACATCCG	TCAACCAACCACAAAGACATTGGCAC	AAGATTACAAAAGCGTGGGC	T @ type=shCOI_negative
shC02	eDNA0052Nc	AACCATGC:AACCATGC	TCAACCAACCACAAAGACATTGGCAC	AAGATTACAAAAGCGTGGGC	T @ type=shCOI_negative
shC03	eDNA0052Nd	AACCGGAA:AACCGGAA	TCAACCAACCACAAAGACATTGGCAC	AAGATTACAAAAGCGTGGGC	T @ type=shCOI_negative
shC04	eDNA0052Ne	AAGAGGTC:AAGAGGTC	TCAACCAACCACAAAGACATTGGCAC	AAGATTACAAAAGCGTGGGC	T @ type=shCOI_negative
shC24	eDNA0053a	ATGGGTAG:ATGGGTAG	TCAACCAACCACAAAGACATTGGCAC	AAGATTACAAAAGCGTGGGC	T @ type=shCOI_sample
shC25	eDNA0053b	ATTTGCCG:ATTTGCCG	TCAACCAACCACAAAGACATTGGCAC	AAGATTACAAAAGCGTGGGC	T @ type=shCOI_sample
shC26	eDNA0053c	CAATTGCG:CAATTGCG	TCAACCAACCACAAAGACATTGGCAC	AAGATTACAAAAGCGTGGGC	T @ type=shCOI_sample
shC27	eDNA0053d	CACAAAGG:CACAAAGG	TCAACCAACCACAAAGACATTGGCAC	AAGATTACAAAAGCGTGGGC	T @ type=shCOI_sample
shC28	eDNA0053e	CAGACTAG:CAGACTAG	TCAACCAACCACAAAGACATTGGCAC	AAGATTACAAAAGCGTGGGC	T @ type=shCOI_sample
shC36	eDNA0053Na	CGACATTG:CGACATTG	TCAACCAACCACAAAGACATTGGCAC	AAGATTACAAAAGCGTGGGC	T @ type=shCOI_negative
shC37	eDNA0053Nb	CGAGCTAT:CGAGCTAT	TCAACCAACCACAAAGACATTGGCAC	AAGATTACAAAAGCGTGGGC	T @ type=shCOI_negative
shC38	eDNA0053Nc	CGATACCA:CGATACCA	TCAACCAACCACAAAGACATTGGCAC	AAGATTACAAAAGCGTGGGC	T @ type=shCOI_negative
shC39	eDNA0053Nd	CGCATGTA:CGCATGTA	TCAACCAACCACAAAGACATTGGCAC	AAGATTACAAAAGCGTGGGC	T @ type=shCOI_negative
shC40	eDNA0053Ne	CGCTTCAT:CGCTTCAT	TCAACCAACCACAAAGACATTGGCAC	AAGATTACAAAAGCGTGGGC	T @ type=shCOI_negative
shC60	eDNA0054a	GCTAAGTC:GCTAAGTC	TCAACCAACCACAAAGACATTGGCAC	AAGATTACAAAAGCGTGGGC	T @ type=shCOI_sample
shC61	eDNA0054b	GCTCAACT:GCTCAACT	TCAACCAACCACAAAGACATTGGCAC	AAGATTACAAAAGCGTGGGC	T @ type=shCOI_sample
shC62	eDNA0054c	GCTCTCTA:GCTCTCTA	TCAACCAACCACAAAGACATTGGCAC	AAGATTACAAAAGCGTGGGC	T @ type=shCOI_sample
shC63	eDNA0054d	GGATATGC:GGATATGC	TCAACCAACCACAAAGACATTGGCAC	AAGATTACAAAAGCGTGGGC	T @ type=shCOI_sample
shC64	eDNA0054e	GGGGTTTT:GGGGTTTT	TCAACCAACCACAAAGACATTGGCAC	AAGATTACAAAAGCGTGGGC	T @ type=shCOI_sample
shC48	eDNA0054Na	CTGTACAG:CTGTACAG	TCAACCAACCACAAAGACATTGGCAC	AAGATTACAAAAGCGTGGGC	T @ type=shCOI_negative
shC49	eDNA0054Nb	CTTAGCTC:CTTAGCTC	TCAACCAACCACAAAGACATTGGCAC	AAGATTACAAAAGCGTGGGC	T @ type=shCOI_negative
shC50	eDNA0054Nc	GAAGCATG:GAAGCATG	TCAACCAACCACAAAGACATTGGCAC	AAGATTACAAAAGCGTGGGC	T @ type=shCOI_negative
shC51	eDNA0054Nd	GAAGTCAC:GAAGTCAC	TCAACCAACCACAAAGACATTGGCAC	AAGATTACAAAAGCGTGGGC	T @ type=shCOI_negative
shC52	eDNA0054Ne	GACCTACA:GACCTACA	TCAACCAACCACAAAGACATTGGCAC	AAGATTACAAAAGCGTGGGC	T @ type=shCOI_negative
shC72	eDNA0055a	GTCAGTGA:GTCAGTGA	TCAACCAACCACAAAGACATTGGCAC	AAGATTACAAAAGCGTGGGC	T @ type=shCOI_sample
shC73	eDNA0055b	GTCTTCTC:GTCTTCTC	TCAACCAACCACAAAGACATTGGCAC	AAGATTACAAAAGCGTGGGC	T @ type=shCOI_sample
shC74	eDNA0055c	GTTCGCAT:GTTCGCAT	TCAACCAACCACAAAGACATTGGCAC	AAGATTACAAAAGCGTGGGC	T @ type=shCOI_sample
shC75	eDNA0055d	GTTGTGCA:GTTGTGCA	TCAACCAACCACAAAGACATTGGCAC	AAGATTACAAAAGCGTGGGC	T @ type=shCOI_sample
shC76	eDNA0055e	TAACGACG:TAACGACG	TCAACCAACCACAAAGACATTGGCAC	AAGATTACAAAAGCGTGGGC	T @ type=shCOI_sample
shC84	eDNA0055Na	TCCAGAAG:TCCAGAAG	TCAACCAACCACAAAGACATTGGCAC	AAGATTACAAAAGCGTGGGC	T @ type=shCOI_negative
shC85	eDNA0055Nb	TCCGTTTG:TCCGTTTG	TCAACCAACCACAAAGACATTGGCAC	AAGATTACAAAAGCGTGGGC	T @ type=shCOI_negative
shC86	eDNA0055Nc	TCGCCAAT:TCGCCAAT	TCAACCAACCACAAAGACATTGGCAC	AAGATTACAAAAGCGTGGGC	T @ type=shCOI_negative
shC87	eDNA0055Nd	TCTAGCCT:TCTAGCCT	TCAACCAACCACAAAGACATTGGCAC	AAGATTACAAAAGCGTGGGC	T @ type=shCOI_negative
shC88	eDNA0055Ne	TCTATGGG:TCTATGGG	TCAACCAACCACAAAGACATTGGCAC	AAGATTACAAAAGCGTGGGC	T @ type=shCOI_negative
shC19	eDNA0056a	AGTGATCC:AGTGATCC	TCAACCAACCACAAAGACATTGGCAC	AAGATTACAAAAGCGTGGGC	T @ type=shCOI_sample
shC20	eDNA0056b	AGTGGCAA:AGTGGCAA	TCAACCAACCACAAAGACATTGGCAC	AAGATTACAAAAGCGTGGGC	T @ type=shCOI_sample
shC21	eDNA0056c	ATACCCTG:ATACCCTG	TCAACCAACCACAAAGACATTGGCAC	AAGATTACAAAAGCGTGGGC	T @ type=shCOI_sample
shC22	eDNA0056d	ATCGCCAT:ATCGCCAT	TCAACCAACCACAAAGACATTGGCAC	AAGATTACAAAAGCGTGGGC	T @ type=shCOI_sample
shC23	eDNA0056e	ATGACTGC:ATGACTGC	TCAACCAACCACAAAGACATTGGCAC	AAGATTACAAAAGCGTGGGC	T @ type=shCOI_sample
shC07	eDNA0056Na	AATTCGGC:AATTCGGC	TCAACCAACCACAAAGACATTGGCAC	AAGATTACAAAAGCGTGGGC	T @ type=shCOI_negative
shC08	eDNA0056Nb	ACCGCATA:ACCGCATA	TCAACCAACCACAAAGACATTGGCAC	AAGATTACAAAAGCGTGGGC	T @ type=shCOI_negative
shC09	eDNA0056Nc	ACAGGACT:ACAGGACT	TCAACCAACCACAAAGACATTGGCAC	AAGATTACAAAAGCGTGGGC	T @ type=shCOI_negative
shC10	eDNA0056Nd	ACCTTGCT:ACCTTGCT	TCAACCAACCACAAAGACATTGGCAC	AAGATTACAAAAGCGTGGGC	T @ type=shCOI_negative
shC11	eDNA0056Ne	ACGAACTG:ACGAACTG	TCAACCAACCACAAAGACATTGGCAC	AAGATTACAAAAGCGTGGGC	T @ type=shCOI_negative
shC31	eDNA0057a	CCAAGTGT:CCAAGTGT	TCAACCAACCACAAAGACATTGGCAC	AAGATTACAAAAGCGTGGGC	T @ type=shCOI_sample
shC32	eDNA0057b	CCACAGAT:CCACAGAT	TCAACCAACCACAAAGACATTGGCAC	AAGATTACAAAAGCGTGGGC	T @ type=shCOI_sample
shC33	eDNA0057c	CCGATACA:CCGATACA	TCAACCAACCACAAAGACATTGGCAC	AAGATTACAAAAGCGTGGGC	T @ type=shCOI_sample
shC34	eDNA0057d	CCGTAAGT:CCGTAAGT	TCAACCAACCACAAAGACATTGGCAC	AAGATTACAAAAGCGTGGGC	T @ type=shCOI_sample
shC35	eDNA0057e	CCGTTTAC:CCGTTTAC	TCAACCAACCACAAAGACATTGGCAC	AAGATTACAAAAGCGTGGGC	T @ type=shCOI_sample
shC43	eDNA0057Na	CTATCACC:CTATCACC	TCAACCAACCACAAAGACATTGGCAC	AAGATTACAAAAGCGTGGGC	T @ type=shCOI_negative
shC44	eDNA0057Nb	CTCGTAAG:CTCGTAAG	TCAACCAACCACAAAGACATTGGCAC	AAGATTACAAAAGCGTGGGC	T @ type=shCOI_negative
shC45	eDNA0057Nc	CTCTGTTG:CTCTGTTG	TCAACCAACCACAAAGACATTGGCAC	AAGATTACAAAAGCGTGGGC	T @ type=shCOI_negative
shC46	eDNA0057Nd	CTGCTCTT:CTGCTCTT	TCAACCAACCACAAAGACATTGGCAC	AAGATTACAAAAGCGTGGGC	T @ type=shCOI_negative
shC47	eDNA0057Ne	CTGGATTC:CTGGATTC	TCAACCAACCACAAAGACATTGGCAC	AAGATTACAAAAGCGTGGGC	T @ type=shCOI_negative
shC67	eDNA0058a	GGTGAAGA:GGTGAAGA	TCAACCAACCACAAAGACATTGGCAC	AAGATTACAAAAGCGTGGGC	T @ type=shCOI_sample
shC68	eDNA0058b	GGTTACTG:GGTTACTG	TCAACCAACCACAAAGACATTGGCAC	AAGATTACAAAAGCGTGGGC	T @ type=shCOI_sample
shC69	eDNA0058c	GGTTTGGT:GGTTTGGT	TCAACCAACCACAAAGACATTGGCAC	AAGATTACAAAAGCGTGGGC	T @ type=shCOI_sample
shC70	eDNA0058d	GTACCTGT:GTACCTGT	TCAACCAACCACAAAGACATTGGCAC	AAGATTACAAAAGCGTGGGC	T @ type=shCOI_sample
shC71	eDNA0058e	GTCACACT:GTCACACT	TCAACCAACCACAAAGACATTGGCAC	AAGATTACAAAAGCGTGGGC	T @ type=shCOI_sample
shC55	eDNA0058Na	GATTGAGG:GATTGAGG	TCAACCAACCACAAAGACATTGGCAC	AAGATTACAAAAGCGTGGGC	T @ type=shCOI_negative
shC56	eDNA0058Nb	GCAAACGA:GCAAACGA	TCAACCAACCACAAAGACATTGGCAC	AAGATTACAAAAGCGTGGGC	T @ type=shCOI_negative
shC57	eDNA0058Nc	GCATCGAA:GCATCGAA	TCAACCAACCACAAAGACATTGGCAC	AAGATTACAAAAGCGTGGGC	T @ type=shCOI_negative
shC58	eDNA0058Nd	GCCCATAA:GCCCATAA	TCAACCAACCACAAAGACATTGGCAC	AAGATTACAAAAGCGTGGGC	T @ type=shCOI_negative
shC59	eDNA0058Ne	GCGTGTTA:GCGTGTTA	TCAACCAACCACAAAGACATTGGCAC	AAGATTACAAAAGCGTGGGC	T @ type=shCOI_negative
shC79	eDNA0059a	TAGCTGTG:TAGCTGTG	TCAACCAACCACAAAGACATTGGCAC	AAGATTACAAAAGCGTGGGC	T @ type=shCOI_sample
shC80	eDNA0059b	TAGGGCTA:TAGGGCTA	TCAACCAACCACAAAGACATTGGCAC	AAGATTACAAAAGCGTGGGC	T @ type=shCOI_sample
shC81	eDNA0059c	TATCCCGT:TATCCCGT	TCAACCAACCACAAAGACATTGGCAC	AAGATTACAAAAGCGTGGGC	T @ type=shCOI_sample
shC82	eDNA0059d	TCACGTTC:TCACGTTC	TCAACCAACCACAAAGACATTGGCAC	AAGATTACAAAAGCGTGGGC	T @ type=shCOI_sample
shC83	eDNA0059e	TCAGAGCA:TCAGAGCA	TCAACCAACCACAAAGACATTGGCAC	AAGATTACAAAAGCGTGGGC	T @ type=shCOI_sample
shC91	eDNA0059Na	TGCATTGC:TGCATTGC	TCAACCAACCACAAAGACATTGGCAC	AAGATTACAAAAGCGTGGGC	T @ type=shCOI_negative
shC92	eDNA0059Nb	TGGATCAG:TGGATCAG	TCAACCAACCACAAAGACATTGGCAC	AAGATTACAAAAGCGTGGGC	T @ type=shCOI_negative
shC93	eDNA0059Nc	TGGTCTTC:TGGTCTTC	TCAACCAACCACAAAGACATTGGCAC	AAGATTACAAAAGCGTGGGC	T @ type=shCOI_negative
shC94	eDNA0059Nd	TGTCGTAG:TGTCGTAG	TCAACCAACCACAAAGACATTGGCAC	AAGATTACAAAAGCGTGGGC	T @ type=shCOI_negative
shC95	eDNA0059Ne	TTACAGGG:TTACAGGG	TCAACCAACCACAAAGACATTGGCAC	AAGATTACAAAAGCGTGGGC	T @ type=shCOI_negative

## Sheet: AFC008_shCOiLib2_F2
#experiment	sample	tags	forward_primer	reverse_primer	extra_information
shC05	shCOILib2_PCRNa1	AAGCCTCT:AAGCCTCT	TCGACTAATCATAAAGATATCGGCAC	AAGATTACAAAAGCGTGGGC	T @ type=shCOI_negative
shC17	shCOILib2_PCRNa2	AGGCAATC:AGGCAATC	TCGACTAATCATAAAGATATCGGCAC	AAGATTACAAAAGCGTGGGC	T @ type=shCOI_negative
shC29	shCOILib2_PCRNa3	CATCAGCA:CATCAGCA	TCGACTAATCATAAAGATATCGGCAC	AAGATTACAAAAGCGTGGGC	T @ type=shCOI_negative
shC41	shCOILib2_PCRNa4	CGGAATGA:CGGAATGA	TCGACTAATCATAAAGATATCGGCAC	AAGATTACAAAAGCGTGGGC	T @ type=shCOI_negative
shC53	shCOILib2_PCRNa5	GACGAGTT:GACGAGTT	TCGACTAATCATAAAGATATCGGCAC	AAGATTACAAAAGCGTGGGC	T @ type=shCOI_negative
shC06	shCOILib2_PCRNb1	AAGGTACC:AAGGTACC	TCGACTAATCATAAAGATATCGGCAC	AAGATTACAAAAGCGTGGGC	T @ type=shCOI_negative
shC18	shCOILib2_PCRNb2	AGGTTCGA:AGGTTCGA	TCGACTAATCATAAAGATATCGGCAC	AAGATTACAAAAGCGTGGGC	T @ type=shCOI_negative
shC30	shCOILib2_PCRNb3	CATGTGTC:CATGTGTC	TCGACTAATCATAAAGATATCGGCAC	AAGATTACAAAAGCGTGGGC	T @ type=shCOI_negative
shC42	shCOILib2_PCRNb4	CGGTGAAA:CGGTGAAA	TCGACTAATCATAAAGATATCGGCAC	AAGATTACAAAAGCGTGGGC	T @ type=shCOI_negative
shC54	shCOILib2_PCRNb5	GAGATGCT:GAGATGCT	TCGACTAATCATAAAGATATCGGCAC	AAGATTACAAAAGCGTGGGC	T @ type=shCOI_negative
shC12	eDNA0052a	ACTAGAGC:ACTAGAGC	TCGACTAATCATAAAGATATCGGCAC	AAGATTACAAAAGCGTGGGC	T @ type=shCOI_sample
shC13	eDNA0052b	ACTCGGTT:ACTCGGTT	TCGACTAATCATAAAGATATCGGCAC	AAGATTACAAAAGCGTGGGC	T @ type=shCOI_sample
shC14	eDNA0052c	AGAGACGT:AGAGACGT	TCGACTAATCATAAAGATATCGGCAC	AAGATTACAAAAGCGTGGGC	T @ type=shCOI_sample
shC15	eDNA0052d	AGCTCTAG:AGCTCTAG	TCGACTAATCATAAAGATATCGGCAC	AAGATTACAAAAGCGTGGGC	T @ type=shCOI_sample
shC16	eDNA0052e	AGGACGAA:AGGACGAA	TCGACTAATCATAAAGATATCGGCAC	AAGATTACAAAAGCGTGGGC	T @ type=shCOI_sample
shC00	eDNA0052Na	AAAGCCCA:AAAGCCCA	TCGACTAATCATAAAGATATCGGCAC	AAGATTACAAAAGCGTGGGC	T @ type=shCOI_negative
shC01	eDNA0052Nb	AACATCCG:AACATCCG	TCGACTAATCATAAAGATATCGGCAC	AAGATTACAAAAGCGTGGGC	T @ type=shCOI_negative
shC02	eDNA0052Nc	AACCATGC:AACCATGC	TCGACTAATCATAAAGATATCGGCAC	AAGATTACAAAAGCGTGGGC	T @ type=shCOI_negative
shC03	eDNA0052Nd	AACCGGAA:AACCGGAA	TCGACTAATCATAAAGATATCGGCAC	AAGATTACAAAAGCGTGGGC	T @ type=shCOI_negative
shC04	eDNA0052Ne	AAGAGGTC:AAGAGGTC	TCGACTAATCATAAAGATATCGGCAC	AAGATTACAAAAGCGTGGGC	T @ type=shCOI_negative
shC24	eDNA0053a	ATGGGTAG:ATGGGTAG	TCGACTAATCATAAAGATATCGGCAC	AAGATTACAAAAGCGTGGGC	T @ type=shCOI_sample
shC25	eDNA0053b	ATTTGCCG:ATTTGCCG	TCGACTAATCATAAAGATATCGGCAC	AAGATTACAAAAGCGTGGGC	T @ type=shCOI_sample
shC26	eDNA0053c	CAATTGCG:CAATTGCG	TCGACTAATCATAAAGATATCGGCAC	AAGATTACAAAAGCGTGGGC	T @ type=shCOI_sample
shC27	eDNA0053d	CACAAAGG:CACAAAGG	TCGACTAATCATAAAGATATCGGCAC	AAGATTACAAAAGCGTGGGC	T @ type=shCOI_sample
shC28	eDNA0053e	CAGACTAG:CAGACTAG	TCGACTAATCATAAAGATATCGGCAC	AAGATTACAAAAGCGTGGGC	T @ type=shCOI_sample
shC36	eDNA0053Na	CGACATTG:CGACATTG	TCGACTAATCATAAAGATATCGGCAC	AAGATTACAAAAGCGTGGGC	T @ type=shCOI_negative
shC37	eDNA0053Nb	CGAGCTAT:CGAGCTAT	TCGACTAATCATAAAGATATCGGCAC	AAGATTACAAAAGCGTGGGC	T @ type=shCOI_negative
shC38	eDNA0053Nc	CGATACCA:CGATACCA	TCGACTAATCATAAAGATATCGGCAC	AAGATTACAAAAGCGTGGGC	T @ type=shCOI_negative
shC39	eDNA0053Nd	CGCATGTA:CGCATGTA	TCGACTAATCATAAAGATATCGGCAC	AAGATTACAAAAGCGTGGGC	T @ type=shCOI_negative
shC40	eDNA0053Ne	CGCTTCAT:CGCTTCAT	TCGACTAATCATAAAGATATCGGCAC	AAGATTACAAAAGCGTGGGC	T @ type=shCOI_negative
shC60	eDNA0054a	GCTAAGTC:GCTAAGTC	TCGACTAATCATAAAGATATCGGCAC	AAGATTACAAAAGCGTGGGC	T @ type=shCOI_sample
shC61	eDNA0054b	GCTCAACT:GCTCAACT	TCGACTAATCATAAAGATATCGGCAC	AAGATTACAAAAGCGTGGGC	T @ type=shCOI_sample
shC62	eDNA0054c	GCTCTCTA:GCTCTCTA	TCGACTAATCATAAAGATATCGGCAC	AAGATTACAAAAGCGTGGGC	T @ type=shCOI_sample
shC63	eDNA0054d	GGATATGC:GGATATGC	TCGACTAATCATAAAGATATCGGCAC	AAGATTACAAAAGCGTGGGC	T @ type=shCOI_sample
shC64	eDNA0054e	GGGGTTTT:GGGGTTTT	TCGACTAATCATAAAGATATCGGCAC	AAGATTACAAAAGCGTGGGC	T @ type=shCOI_sample
shC48	eDNA0054Na	CTGTACAG:CTGTACAG	TCGACTAATCATAAAGATATCGGCAC	AAGATTACAAAAGCGTGGGC	T @ type=shCOI_negative
shC49	eDNA0054Nb	CTTAGCTC:CTTAGCTC	TCGACTAATCATAAAGATATCGGCAC	AAGATTACAAAAGCGTGGGC	T @ type=shCOI_negative
shC50	eDNA0054Nc	GAAGCATG:GAAGCATG	TCGACTAATCATAAAGATATCGGCAC	AAGATTACAAAAGCGTGGGC	T @ type=shCOI_negative
shC51	eDNA0054Nd	GAAGTCAC:GAAGTCAC	TCGACTAATCATAAAGATATCGGCAC	AAGATTACAAAAGCGTGGGC	T @ type=shCOI_negative
shC52	eDNA0054Ne	GACCTACA:GACCTACA	TCGACTAATCATAAAGATATCGGCAC	AAGATTACAAAAGCGTGGGC	T @ type=shCOI_negative
shC72	eDNA0055a	GTCAGTGA:GTCAGTGA	TCGACTAATCATAAAGATATCGGCAC	AAGATTACAAAAGCGTGGGC	T @ type=shCOI_sample
shC73	eDNA0055b	GTCTTCTC:GTCTTCTC	TCGACTAATCATAAAGATATCGGCAC	AAGATTACAAAAGCGTGGGC	T @ type=shCOI_sample
shC74	eDNA0055c	GTTCGCAT:GTTCGCAT	TCGACTAATCATAAAGATATCGGCAC	AAGATTACAAAAGCGTGGGC	T @ type=shCOI_sample
shC75	eDNA0055d	GTTGTGCA:GTTGTGCA	TCGACTAATCATAAAGATATCGGCAC	AAGATTACAAAAGCGTGGGC	T @ type=shCOI_sample
shC76	eDNA0055e	TAACGACG:TAACGACG	TCGACTAATCATAAAGATATCGGCAC	AAGATTACAAAAGCGTGGGC	T @ type=shCOI_sample
shC84	eDNA0055Na	TCCAGAAG:TCCAGAAG	TCGACTAATCATAAAGATATCGGCAC	AAGATTACAAAAGCGTGGGC	T @ type=shCOI_negative
shC85	eDNA0055Nb	TCCGTTTG:TCCGTTTG	TCGACTAATCATAAAGATATCGGCAC	AAGATTACAAAAGCGTGGGC	T @ type=shCOI_negative
shC86	eDNA0055Nc	TCGCCAAT:TCGCCAAT	TCGACTAATCATAAAGATATCGGCAC	AAGATTACAAAAGCGTGGGC	T @ type=shCOI_negative
shC87	eDNA0055Nd	TCTAGCCT:TCTAGCCT	TCGACTAATCATAAAGATATCGGCAC	AAGATTACAAAAGCGTGGGC	T @ type=shCOI_negative
shC88	eDNA0055Ne	TCTATGGG:TCTATGGG	TCGACTAATCATAAAGATATCGGCAC	AAGATTACAAAAGCGTGGGC	T @ type=shCOI_negative
shC19	eDNA0056a	AGTGATCC:AGTGATCC	TCGACTAATCATAAAGATATCGGCAC	AAGATTACAAAAGCGTGGGC	T @ type=shCOI_sample
shC20	eDNA0056b	AGTGGCAA:AGTGGCAA	TCGACTAATCATAAAGATATCGGCAC	AAGATTACAAAAGCGTGGGC	T @ type=shCOI_sample
shC21	eDNA0056c	ATACCCTG:ATACCCTG	TCGACTAATCATAAAGATATCGGCAC	AAGATTACAAAAGCGTGGGC	T @ type=shCOI_sample
shC22	eDNA0056d	ATCGCCAT:ATCGCCAT	TCGACTAATCATAAAGATATCGGCAC	AAGATTACAAAAGCGTGGGC	T @ type=shCOI_sample
shC23	eDNA0056e	ATGACTGC:ATGACTGC	TCGACTAATCATAAAGATATCGGCAC	AAGATTACAAAAGCGTGGGC	T @ type=shCOI_sample
shC07	eDNA0056Na	AATTCGGC:AATTCGGC	TCGACTAATCATAAAGATATCGGCAC	AAGATTACAAAAGCGTGGGC	T @ type=shCOI_negative
shC08	eDNA0056Nb	ACCGCATA:ACCGCATA	TCGACTAATCATAAAGATATCGGCAC	AAGATTACAAAAGCGTGGGC	T @ type=shCOI_negative
shC09	eDNA0056Nc	ACAGGACT:ACAGGACT	TCGACTAATCATAAAGATATCGGCAC	AAGATTACAAAAGCGTGGGC	T @ type=shCOI_negative
shC10	eDNA0056Nd	ACCTTGCT:ACCTTGCT	TCGACTAATCATAAAGATATCGGCAC	AAGATTACAAAAGCGTGGGC	T @ type=shCOI_negative
shC11	eDNA0056Ne	ACGAACTG:ACGAACTG	TCGACTAATCATAAAGATATCGGCAC	AAGATTACAAAAGCGTGGGC	T @ type=shCOI_negative
shC31	eDNA0057a	CCAAGTGT:CCAAGTGT	TCGACTAATCATAAAGATATCGGCAC	AAGATTACAAAAGCGTGGGC	T @ type=shCOI_sample
shC32	eDNA0057b	CCACAGAT:CCACAGAT	TCGACTAATCATAAAGATATCGGCAC	AAGATTACAAAAGCGTGGGC	T @ type=shCOI_sample
shC33	eDNA0057c	CCGATACA:CCGATACA	TCGACTAATCATAAAGATATCGGCAC	AAGATTACAAAAGCGTGGGC	T @ type=shCOI_sample
shC34	eDNA0057d	CCGTAAGT:CCGTAAGT	TCGACTAATCATAAAGATATCGGCAC	AAGATTACAAAAGCGTGGGC	T @ type=shCOI_sample
shC35	eDNA0057e	CCGTTTAC:CCGTTTAC	TCGACTAATCATAAAGATATCGGCAC	AAGATTACAAAAGCGTGGGC	T @ type=shCOI_sample
shC43	eDNA0057Na	CTATCACC:CTATCACC	TCGACTAATCATAAAGATATCGGCAC	AAGATTACAAAAGCGTGGGC	T @ type=shCOI_negative
shC44	eDNA0057Nb	CTCGTAAG:CTCGTAAG	TCGACTAATCATAAAGATATCGGCAC	AAGATTACAAAAGCGTGGGC	T @ type=shCOI_negative
shC45	eDNA0057Nc	CTCTGTTG:CTCTGTTG	TCGACTAATCATAAAGATATCGGCAC	AAGATTACAAAAGCGTGGGC	T @ type=shCOI_negative
shC46	eDNA0057Nd	CTGCTCTT:CTGCTCTT	TCGACTAATCATAAAGATATCGGCAC	AAGATTACAAAAGCGTGGGC	T @ type=shCOI_negative
shC47	eDNA0057Ne	CTGGATTC:CTGGATTC	TCGACTAATCATAAAGATATCGGCAC	AAGATTACAAAAGCGTGGGC	T @ type=shCOI_negative
shC67	eDNA0058a	GGTGAAGA:GGTGAAGA	TCGACTAATCATAAAGATATCGGCAC	AAGATTACAAAAGCGTGGGC	T @ type=shCOI_sample
shC68	eDNA0058b	GGTTACTG:GGTTACTG	TCGACTAATCATAAAGATATCGGCAC	AAGATTACAAAAGCGTGGGC	T @ type=shCOI_sample
shC69	eDNA0058c	GGTTTGGT:GGTTTGGT	TCGACTAATCATAAAGATATCGGCAC	AAGATTACAAAAGCGTGGGC	T @ type=shCOI_sample
shC70	eDNA0058d	GTACCTGT:GTACCTGT	TCGACTAATCATAAAGATATCGGCAC	AAGATTACAAAAGCGTGGGC	T @ type=shCOI_sample
shC71	eDNA0058e	GTCACACT:GTCACACT	TCGACTAATCATAAAGATATCGGCAC	AAGATTACAAAAGCGTGGGC	T @ type=shCOI_sample
shC55	eDNA0058Na	GATTGAGG:GATTGAGG	TCGACTAATCATAAAGATATCGGCAC	AAGATTACAAAAGCGTGGGC	T @ type=shCOI_negative
shC56	eDNA0058Nb	GCAAACGA:GCAAACGA	TCGACTAATCATAAAGATATCGGCAC	AAGATTACAAAAGCGTGGGC	T @ type=shCOI_negative
shC57	eDNA0058Nc	GCATCGAA:GCATCGAA	TCGACTAATCATAAAGATATCGGCAC	AAGATTACAAAAGCGTGGGC	T @ type=shCOI_negative
shC58	eDNA0058Nd	GCCCATAA:GCCCATAA	TCGACTAATCATAAAGATATCGGCAC	AAGATTACAAAAGCGTGGGC	T @ type=shCOI_negative
shC59	eDNA0058Ne	GCGTGTTA:GCGTGTTA	TCGACTAATCATAAAGATATCGGCAC	AAGATTACAAAAGCGTGGGC	T @ type=shCOI_negative
shC79	eDNA0059a	TAGCTGTG:TAGCTGTG	TCGACTAATCATAAAGATATCGGCAC	AAGATTACAAAAGCGTGGGC	T @ type=shCOI_sample
shC80	eDNA0059b	TAGGGCTA:TAGGGCTA	TCGACTAATCATAAAGATATCGGCAC	AAGATTACAAAAGCGTGGGC	T @ type=shCOI_sample
shC81	eDNA0059c	TATCCCGT:TATCCCGT	TCGACTAATCATAAAGATATCGGCAC	AAGATTACAAAAGCGTGGGC	T @ type=shCOI_sample
shC82	eDNA0059d	TCACGTTC:TCACGTTC	TCGACTAATCATAAAGATATCGGCAC	AAGATTACAAAAGCGTGGGC	T @ type=shCOI_sample
shC83	eDNA0059e	TCAGAGCA:TCAGAGCA	TCGACTAATCATAAAGATATCGGCAC	AAGATTACAAAAGCGTGGGC	T @ type=shCOI_sample
shC91	eDNA0059Na	TGCATTGC:TGCATTGC	TCGACTAATCATAAAGATATCGGCAC	AAGATTACAAAAGCGTGGGC	T @ type=shCOI_negative
shC92	eDNA0059Nb	TGGATCAG:TGGATCAG	TCGACTAATCATAAAGATATCGGCAC	AAGATTACAAAAGCGTGGGC	T @ type=shCOI_negative
shC93	eDNA0059Nc	TGGTCTTC:TGGTCTTC	TCGACTAATCATAAAGATATCGGCAC	AAGATTACAAAAGCGTGGGC	T @ type=shCOI_negative
shC94	eDNA0059Nd	TGTCGTAG:TGTCGTAG	TCGACTAATCATAAAGATATCGGCAC	AAGATTACAAAAGCGTGGGC	T @ type=shCOI_negative
shC95	eDNA0059Ne	TTACAGGG:TTACAGGG	TCGACTAATCATAAAGATATCGGCAC	AAGATTACAAAAGCGTGGGC	T @ type=shCOI_negative

[truncated: 20 more sheets: AFC009_shCOiLib3_F1, AFC009_shCOiLib3_F2, AFC010_shCOiLib4_F1, AFC010_shCOiLib4_F2, AFC011_shCOiLib5_F1, AFC011_shCOiLib5_F2, AFC012_shCOiLib6_F1, AFC012_shCOiLib6_F2, ASC009_shCOiLib1_F1, ASC009_shCOiLib1_F2, ASC010_shCOiLib2_F1, ASC010_shCOiLib2_F2, ASC011_shCOiLib3_F1, ASC011_shCOiLib3_F2, ASC012_shCOiLib4_F1, ASC012_shCOiLib4_F2, ASC013_20190213_12sLib1, ASC014_20190213_12sLib2, ASC015_20190213_12sLib3, ASC016_20190213_12sLib4]
